# Supplementary material for: Pressure overload-induced systolic heart failure is associated with characteristic myocardial microRNA expression signature and post-transcriptional gene regulation in male rats
Source: Sci Rep. 2023 Sep 26;13:16122. doi: 10.1038/s41598-023-43171-1 (PMC10522609; doi:10.1038/s41598-023-43171-1)
Supplement: Supplementary file 1 — Supplementary Table 1. [file 41598_2023_43171_MOESM1_ESM.xlsx]

## Sheet: Munka1
Sample_Group_VS_Control_Group	miRNA	log2FoldChange	pvalue	padj	mean_norm_counts
Heart Failure VS Control	rno-let-7a-1-3p/7c-2-3p	1.06	1.95e-02	1.02e-01	4028.72
Heart Failure VS Control	rno-let-7a-2-3p	0	9.99e-01	9.99e-01	70.22
Heart Failure VS Control	rno-let-7a-5p	0.82	8.53e-02	2.59e-01	272222.61
Heart Failure VS Control	rno-let-7b-3p	0.9	5.44e-02	1.99e-01	775.52
Heart Failure VS Control	rno-let-7b-5p	1.06	3.01e-02	1.29e-01	115658.59
Heart Failure VS Control	rno-let-7c-1-3p	0.84	7.66e-03	6.06e-02	309.25
Heart Failure VS Control	rno-let-7c-5p	1.14	1.78e-02	9.91e-02	261437.91
Heart Failure VS Control	rno-let-7d-3p	0.41	3.71e-01	5.29e-01	880.23
Heart Failure VS Control	rno-let-7d-5p	0.66	1.63e-01	3.37e-01	26795.61
Heart Failure VS Control	rno-let-7e-3p	0.58	1.48e-01	3.23e-01	147.83
Heart Failure VS Control	rno-let-7e-5p	1	4.33e-02	1.74e-01	20073.44
Heart Failure VS Control	rno-let-7f-1-3p	0.86	3.69e-02	1.51e-01	463.37
Heart Failure VS Control	rno-let-7f-2-3p	0.11	6.28e-01	7.45e-01	1084.38
Heart Failure VS Control	rno-let-7f-5p	0.84	7.38e-02	2.39e-01	497993.97
Heart Failure VS Control	rno-let-7g-3p	0.94	1.75e-02	9.83e-02	162.82
Heart Failure VS Control	rno-let-7g-5p	1.09	1.9e-02	1e-01	60840.95
Heart Failure VS Control	rno-let-7i-3p	1.24	7.73e-03	6.06e-02	1149.41
Heart Failure VS Control	rno-let-7i-5p	1.1	2.2e-02	1.1e-01	219644.08
Heart Failure VS Control	rno-miR-1-3p	0.32	5.03e-01	6.49e-01	846274.34
Heart Failure VS Control	rno-miR-1-5p	0.01	9.76e-01	9.91e-01	3122.39
Heart Failure VS Control	rno-miR-100-3p	0.28	1.62e-01	3.37e-01	97.08
Heart Failure VS Control	rno-miR-100-5p	0.1	8.27e-01	8.93e-01	9935.62
Heart Failure VS Control	rno-miR-101a-3p	1.12	1.35e-02	8.31e-02	193324.85
Heart Failure VS Control	rno-miR-101a-5p	0.96	5.31e-03	5.29e-02	1205.76
Heart Failure VS Control	rno-miR-101b-3p	1.08	2.06e-02	1.06e-01	35484.5
Heart Failure VS Control	rno-miR-101b-5p	0.16	3.81e-01	5.4e-01	44.28
Heart Failure VS Control	rno-miR-103-3p/107-3p	0.39	4.26e-01	5.8e-01	32504.87
Heart Failure VS Control	rno-miR-103-5p	-0.26	3.33e-01	5.02e-01	80.08
Heart Failure VS Control	rno-miR-105	-0.4	2.39e-01	4.1e-01	93.6
Heart Failure VS Control	rno-miR-106b-3p	0.04	9.32e-01	9.67e-01	414.93
Heart Failure VS Control	rno-miR-106b-5p	1.26	1.16e-03	1.95e-02	440.69
Heart Failure VS Control	rno-miR-107-5p	-0.18	5.57e-01	6.88e-01	82.29
Heart Failure VS Control	rno-miR-10a-3p	0.36	2.31e-01	4.01e-01	385.18
Heart Failure VS Control	rno-miR-10a-5p	0.84	7.56e-02	2.43e-01	14006.22
Heart Failure VS Control	rno-miR-10b-3p	-0.25	7.34e-02	2.39e-01	80.36
Heart Failure VS Control	rno-miR-10b-5p	0.36	3.51e-01	5.18e-01	206.88
Heart Failure VS Control	rno-miR-1188-3p	-0.37	1.49e-01	NA	24.37
Heart Failure VS Control	rno-miR-1188-5p	1.13	3.33e-03	4.13e-02	223.31
Heart Failure VS Control	rno-miR-1193-3p	-0.33	5.97e-02	NA	41
Heart Failure VS Control	rno-miR-1193-5p	-0.22	4.82e-01	6.26e-01	97.57
Heart Failure VS Control	rno-miR-1199-3p	-0.29	2.96e-01	NA	20.71
Heart Failure VS Control	rno-miR-1199-5p	0.36	1.7e-01	NA	23.54
Heart Failure VS Control	rno-miR-122-3p	-0.09	6.52e-01	7.67e-01	59.03
Heart Failure VS Control	rno-miR-122-5p	0.23	NA	NA	628.11
Heart Failure VS Control	rno-miR-1224	-0.18	4.7e-01	6.15e-01	48.14
Heart Failure VS Control	rno-miR-124-3p	-0.35	1.78e-01	3.53e-01	47.73
Heart Failure VS Control	rno-miR-124-5p	-0.46	1.69e-01	3.44e-01	137.06
Heart Failure VS Control	rno-miR-1247-3p	-0.04	8.95e-01	NA	27.36
Heart Failure VS Control	rno-miR-1247-5p	-0.25	1.97e-01	3.72e-01	64.01
Heart Failure VS Control	rno-miR-1249	-0.36	1.24e-01	2.96e-01	221.77
Heart Failure VS Control	rno-miR-125a-3p	0.55	7.3e-02	2.39e-01	216.8
Heart Failure VS Control	rno-miR-125a-5p	0.81	9.97e-02	2.82e-01	98631.47
Heart Failure VS Control	rno-miR-125b-1-3p	0.56	1.44e-01	3.18e-01	135.7
Heart Failure VS Control	rno-miR-125b-2-3p	-0.27	4.74e-01	6.17e-01	511.27
Heart Failure VS Control	rno-miR-125b-5p	0.93	5.61e-02	2.01e-01	337668.5
Heart Failure VS Control	rno-miR-126a-3p	0.74	1.09e-01	2.88e-01	1144392.02
Heart Failure VS Control	rno-miR-126a-5p	0.87	6.15e-02	2.14e-01	359803.57
Heart Failure VS Control	rno-miR-126b	0.9	2.98e-02	1.29e-01	607.67
Heart Failure VS Control	rno-miR-127-3p	0.23	5.28e-01	6.63e-01	171.41
Heart Failure VS Control	rno-miR-127-5p	-0.39	2.87e-02	1.29e-01	136.88
Heart Failure VS Control	rno-miR-128-1-5p	-0.44	2.64e-02	1.23e-01	85.25
Heart Failure VS Control	rno-miR-128-2-5p	-0.04	8.26e-01	8.93e-01	126.16
Heart Failure VS Control	rno-miR-128-3p	0.63	1.88e-01	3.61e-01	6053.49
Heart Failure VS Control	rno-miR-129-3p	0.4	1.19e-01	2.96e-01	306.98
Heart Failure VS Control	rno-miR-129-5p	1.84	2.63e-07	6.63e-05	186.41
Heart Failure VS Control	rno-miR-1297	0.37	2.07e-01	3.77e-01	165.89
Heart Failure VS Control	rno-miR-1298	-0.33	3.05e-01	4.75e-01	73.8
Heart Failure VS Control	rno-miR-1306-3p	-0.18	3.19e-01	4.88e-01	54.79
Heart Failure VS Control	rno-miR-1306-5p	-0.26	2.13e-01	3.85e-01	52.98
Heart Failure VS Control	rno-miR-130a-3p	1.29	6.83e-03	5.98e-02	12588.52
Heart Failure VS Control	rno-miR-130a-5p	-0.4	1.14e-02	7.38e-02	179.6
Heart Failure VS Control	rno-miR-130b-3p	0.82	8.7e-03	6.27e-02	147.2
Heart Failure VS Control	rno-miR-130b-5p	-0.44	6.89e-02	2.33e-01	76.58
Heart Failure VS Control	rno-miR-132-3p	1.61	2.93e-04	6.96e-03	607.11
Heart Failure VS Control	rno-miR-132-5p	0.9	3.84e-03	4.47e-02	176.04
Heart Failure VS Control	rno-miR-133a-3p/133b-3p	0.12	7.9e-01	8.74e-01	654197.02
Heart Failure VS Control	rno-miR-133a-5p	-0.17	7.17e-01	8.16e-01	11868.2
Heart Failure VS Control	rno-miR-133b-5p	-0.41	9.9e-02	2.82e-01	51.53
Heart Failure VS Control	rno-miR-133c	0.12	8.04e-01	8.82e-01	23349.92
Heart Failure VS Control	rno-miR-134-3p	-0.11	6.78e-01	NA	32.84
Heart Failure VS Control	rno-miR-134-5p	-0.05	8.17e-01	8.89e-01	59.33
Heart Failure VS Control	rno-miR-135a-3p	-0.3	3.3e-01	5.01e-01	73.57
Heart Failure VS Control	rno-miR-135a-5p	0.36	1.21e-01	2.96e-01	161.32
Heart Failure VS Control	rno-miR-135b-3p	-0.31	2.07e-01	NA	39.69
Heart Failure VS Control	rno-miR-135b-5p	0.03	8.9e-01	9.36e-01	130.72
Heart Failure VS Control	rno-miR-136-3p	-0.16	3.27e-01	4.97e-01	160.75
Heart Failure VS Control	rno-miR-136-5p	0.03	9.22e-01	9.64e-01	808.53
Heart Failure VS Control	rno-miR-137-3p	-0.06	8.53e-01	9.14e-01	160.23
Heart Failure VS Control	rno-miR-137-5p	-0.05	7.81e-01	8.67e-01	65.18
Heart Failure VS Control	rno-miR-138-1-3p	0.01	9.26e-01	9.64e-01	80.65
Heart Failure VS Control	rno-miR-138-2-3p	0.77	1.01e-01	2.82e-01	8074.32
Heart Failure VS Control	rno-miR-138-5p	0.53	1.47e-01	3.23e-01	221.91
Heart Failure VS Control	rno-miR-139-3p	-1.1	2.94e-04	6.96e-03	3734.54
Heart Failure VS Control	rno-miR-139-5p	1	2.15e-02	1.09e-01	1303.77
Heart Failure VS Control	rno-miR-140-3p	1.19	1.53e-02	9.06e-02	17696.33
Heart Failure VS Control	rno-miR-140-5p	2.24	1.65e-06	2.49e-04	5129.51
Heart Failure VS Control	rno-miR-141-3p	0.42	3.38e-01	5.05e-01	559.12
Heart Failure VS Control	rno-miR-141-5p	-0.06	7.07e-01	8.1e-01	84.83
Heart Failure VS Control	rno-miR-142-3p	1.73	2.49e-04	6.57e-03	87285.16
Heart Failure VS Control	rno-miR-142-5p	1.79	1.46e-04	4.82e-03	9895.09
Heart Failure VS Control	rno-miR-143-3p	0.84	6.82e-02	2.32e-01	715533.1
Heart Failure VS Control	rno-miR-143-5p	1.49	9.09e-04	1.68e-02	6433.36
Heart Failure VS Control	rno-miR-144-3p	2.07	4.07e-05	2.06e-03	2929.39
Heart Failure VS Control	rno-miR-144-5p	0.79	1.11e-01	2.91e-01	1373.06
Heart Failure VS Control	rno-miR-145-3p	0.94	3.27e-02	1.39e-01	3691.23
Heart Failure VS Control	rno-miR-145-5p	0.86	6.33e-02	2.19e-01	25108.98
Heart Failure VS Control	rno-miR-146a-3p	0.54	7.31e-03	6.06e-02	233.54
Heart Failure VS Control	rno-miR-146a-5p	0.49	3.11e-01	4.81e-01	61648.38
Heart Failure VS Control	rno-miR-146b-3p	0.03	8.77e-01	9.28e-01	66.57
Heart Failure VS Control	rno-miR-146b-5p	1.27	8.24e-03	6.06e-02	4557.18
Heart Failure VS Control	rno-miR-147	1.47	1e-04	3.98e-03	276.25
Heart Failure VS Control	rno-miR-148a-3p	1.38	2.92e-03	3.75e-02	57515.62
Heart Failure VS Control	rno-miR-148a-5p	0.25	3.83e-01	5.4e-01	384.56
Heart Failure VS Control	rno-miR-148b-3p	1	3.41e-02	1.43e-01	14231.07
Heart Failure VS Control	rno-miR-148b-5p	1.01	3.92e-03	4.47e-02	377.35
Heart Failure VS Control	rno-miR-149-3p	-0.77	5.3e-04	1.21e-02	79.75
Heart Failure VS Control	rno-miR-149-5p	0.73	1.24e-01	2.96e-01	13410.78
Heart Failure VS Control	rno-miR-150-3p	-0.63	1.59e-02	9.27e-02	52.84
Heart Failure VS Control	rno-miR-150-5p	0.23	6.25e-01	7.44e-01	23480.07
Heart Failure VS Control	rno-miR-151-3p	-0.29	5.27e-01	6.63e-01	424.53
Heart Failure VS Control	rno-miR-151-5p	1.17	6.09e-03	5.5e-02	1502.76
Heart Failure VS Control	rno-miR-152-3p	1.24	1.02e-02	7.05e-02	39078.44
Heart Failure VS Control	rno-miR-152-5p	0.21	1.71e-01	3.44e-01	144.61
Heart Failure VS Control	rno-miR-153-3p	0.25	8.73e-02	2.63e-01	183.69
Heart Failure VS Control	rno-miR-153-5p	-0.25	4.26e-01	5.8e-01	110.38
Heart Failure VS Control	rno-miR-154-3p	0.2	2.95e-01	4.65e-01	355.98
Heart Failure VS Control	rno-miR-154-5p	-0.48	2.91e-03	3.75e-02	50.11
Heart Failure VS Control	rno-miR-155-3p	-0.49	1.98e-01	3.72e-01	49.86
Heart Failure VS Control	rno-miR-155-5p	1.86	6.54e-05	2.91e-03	2822.42
Heart Failure VS Control	rno-miR-15a-3p	0.39	2.95e-02	1.29e-01	56.6
Heart Failure VS Control	rno-miR-15a-5p	0.94	4.37e-02	1.75e-01	10610.97
Heart Failure VS Control	rno-miR-15b-3p	1.2	3.03e-03	3.82e-02	553.02
Heart Failure VS Control	rno-miR-15b-5p	1.09	2.18e-02	1.09e-01	2515.93
Heart Failure VS Control	rno-miR-16-3p	0.72	1.03e-01	2.84e-01	691.43
Heart Failure VS Control	rno-miR-16-5p	0.75	1.17e-01	2.93e-01	342491.17
Heart Failure VS Control	rno-miR-17-1-3p	0.26	4.95e-01	6.4e-01	474.96
Heart Failure VS Control	rno-miR-17-2-3p	-0.24	1.56e-01	3.28e-01	103.31
Heart Failure VS Control	rno-miR-17-5p	1.37	1.13e-03	1.95e-02	587.32
Heart Failure VS Control	rno-miR-181a-1-3p	0.36	4.29e-01	5.82e-01	693.31
Heart Failure VS Control	rno-miR-181a-2-3p	0.2	6.3e-01	7.46e-01	288.32
Heart Failure VS Control	rno-miR-181a-5p	-0.1	8.32e-01	8.96e-01	7810.28
Heart Failure VS Control	rno-miR-181b-1-3p	0.1	6.54e-01	7.69e-01	191.5
Heart Failure VS Control	rno-miR-181b-2-3p	0.08	5.83e-01	7.1e-01	99.78
Heart Failure VS Control	rno-miR-181b-5p	-0.08	8.5e-01	9.11e-01	2030.03
Heart Failure VS Control	rno-miR-181c-3p	-0.12	7.86e-01	8.7e-01	507.34
Heart Failure VS Control	rno-miR-181c-5p	-0.23	5.84e-01	7.1e-01	956.34
Heart Failure VS Control	rno-miR-181d-3p	-0.08	7.97e-01	8.76e-01	142.74
Heart Failure VS Control	rno-miR-181d-5p	-0.22	5.94e-01	7.15e-01	1264.79
Heart Failure VS Control	rno-miR-182	1.02	9.71e-04	1.75e-02	158.39
Heart Failure VS Control	rno-miR-183-3p	0.18	5.13e-01	6.55e-01	41.93
Heart Failure VS Control	rno-miR-183-5p	0.57	1.45e-02	8.7e-02	152.47
Heart Failure VS Control	rno-miR-1839-3p	0.29	9.55e-02	2.78e-01	153.77
Heart Failure VS Control	rno-miR-1839-5p	0.37	3.77e-01	5.36e-01	1901.1
Heart Failure VS Control	rno-miR-184	0.23	1.37e-01	3.12e-01	197.52
Heart Failure VS Control	rno-miR-1843a-3p	0.56	1.79e-01	3.55e-01	463.03
Heart Failure VS Control	rno-miR-1843a-5p	0.58	1.88e-01	3.62e-01	863.12
Heart Failure VS Control	rno-miR-1843b-3p	0.4	1.4e-01	3.14e-01	53.39
Heart Failure VS Control	rno-miR-1843b-5p	0.52	1.52e-01	3.26e-01	491.8
Heart Failure VS Control	rno-miR-185-3p	-0.05	8.58e-01	9.16e-01	129
Heart Failure VS Control	rno-miR-185-5p	0.28	5.56e-01	6.88e-01	7183.87
Heart Failure VS Control	rno-miR-186-3p	-0.12	4.66e-01	6.13e-01	148.21
Heart Failure VS Control	rno-miR-186-5p	0.76	9.97e-02	2.82e-01	15403.06
Heart Failure VS Control	rno-miR-187-3p	0.78	1.3e-02	8.26e-02	127.95
Heart Failure VS Control	rno-miR-187-5p	-0.54	8.05e-02	2.53e-01	48.69
Heart Failure VS Control	rno-miR-188-3p	-0.37	1.59e-01	3.31e-01	45.6
Heart Failure VS Control	rno-miR-188-5p	0.43	1.14e-01	2.92e-01	56.37
Heart Failure VS Control	rno-miR-1896	-0.09	7e-01	NA	31.48
Heart Failure VS Control	rno-miR-18a-3p	-0.59	3.46e-02	1.44e-01	70.27
Heart Failure VS Control	rno-miR-18a-5p	1.38	2.52e-04	6.57e-03	196.7
Heart Failure VS Control	rno-miR-190a-3p	0.46	1.17e-01	2.93e-01	158.43
Heart Failure VS Control	rno-miR-190a-5p	1.07	1.82e-02	9.93e-02	21893.4
Heart Failure VS Control	rno-miR-190b-3p	-0.12	6.75e-01	7.82e-01	136.82
Heart Failure VS Control	rno-miR-190b-5p	2	2.87e-06	3.1e-04	1145.53
Heart Failure VS Control	rno-miR-1912-3p	-0.39	1.86e-01	3.6e-01	97.34
Heart Failure VS Control	rno-miR-1912-5p	-0.17	5.1e-01	6.54e-01	56.05
Heart Failure VS Control	rno-miR-191a-3p	1.04	9.09e-03	6.43e-02	257.76
Heart Failure VS Control	rno-miR-191a-5p	0.62	2.12e-01	3.83e-01	51901.3
Heart Failure VS Control	rno-miR-191b	-0.37	1.7e-01	3.44e-01	88.92
Heart Failure VS Control	rno-miR-192-3p	-0.25	2.44e-01	4.13e-01	94.99
Heart Failure VS Control	rno-miR-192-5p	1.24	5.65e-03	5.45e-02	4449.11
Heart Failure VS Control	rno-miR-193a-3p	-0.34	1.04e-01	2.85e-01	95.88
Heart Failure VS Control	rno-miR-193a-5p	0.44	1.5e-01	3.25e-01	53.39
Heart Failure VS Control	rno-miR-193b-3p	0.03	8.99e-01	9.42e-01	123.33
Heart Failure VS Control	rno-miR-193b-5p	0.14	5.71e-01	NA	24.83
Heart Failure VS Control	rno-miR-194-3p	-0.37	1.87e-01	NA	40.36
Heart Failure VS Control	rno-miR-194-5p	1.16	7.11e-03	6.05e-02	1873.42
Heart Failure VS Control	rno-miR-1949	-0.28	1.99e-01	3.72e-01	118.76
Heart Failure VS Control	rno-miR-195-3p	1.16	7.52e-03	6.06e-02	585.95
Heart Failure VS Control	rno-miR-195-5p	0.94	4.74e-02	1.84e-01	29982.76
Heart Failure VS Control	rno-miR-1956-3p	-0.27	2.93e-01	NA	30.61
Heart Failure VS Control	rno-miR-1956-5p	-0.3	1.67e-01	3.44e-01	81.43
Heart Failure VS Control	rno-miR-196a-3p	-0.45	2.08e-01	3.77e-01	55.77
Heart Failure VS Control	rno-miR-196a-5p	-0.19	2.89e-01	4.62e-01	293.29
Heart Failure VS Control	rno-miR-196b-3p	-0.24	4.49e-01	5.98e-01	47.84
Heart Failure VS Control	rno-miR-196b-5p	0.21	2.01e-01	3.72e-01	102.37
Heart Failure VS Control	rno-miR-196c-3p	0.09	6.02e-01	7.23e-01	129.6
Heart Failure VS Control	rno-miR-196c-5p	1.65	1.24e-04	4.7e-03	86.36
Heart Failure VS Control	rno-miR-199a-3p	1.39	4.21e-03	4.62e-02	187674.15
Heart Failure VS Control	rno-miR-199a-5p	2.01	2.71e-05	1.58e-03	30048.59
Heart Failure VS Control	rno-miR-19a-3p	1.66	1.8e-04	5.69e-03	1343.84
Heart Failure VS Control	rno-miR-19a-5p	0.26	3.21e-01	4.9e-01	50.93
Heart Failure VS Control	rno-miR-19b-1-5p	0.18	3.38e-01	5.05e-01	71.49
Heart Failure VS Control	rno-miR-19b-2-5p	-0.21	4.57e-01	6.05e-01	83.4
Heart Failure VS Control	rno-miR-19b-3p	1.22	7.96e-03	6.06e-02	9585.18
Heart Failure VS Control	rno-miR-1b	0.22	6.41e-01	7.56e-01	1941432.42
Heart Failure VS Control	rno-miR-200a-3p	1.27	6.87e-03	5.98e-02	278.38
Heart Failure VS Control	rno-miR-200a-5p	-0.27	1.8e-01	3.55e-01	69.52
Heart Failure VS Control	rno-miR-200b-3p	0.67	1.33e-02	8.27e-02	270.89
Heart Failure VS Control	rno-miR-200b-5p	-0.11	7.29e-01	NA	39.77
Heart Failure VS Control	rno-miR-200c-3p	0.26	5.71e-01	7e-01	207.35
Heart Failure VS Control	rno-miR-200c-5p	-0.36	1.01e-01	2.82e-01	64.39
Heart Failure VS Control	rno-miR-201-3p	0.12	7.29e-01	8.22e-01	263.39
Heart Failure VS Control	rno-miR-201-5p	0.07	7.93e-01	8.74e-01	153.61
Heart Failure VS Control	rno-miR-202-3p	-0.42	1.44e-01	3.18e-01	60.68
Heart Failure VS Control	rno-miR-202-5p	-0.25	3.23e-01	4.92e-01	62.08
Heart Failure VS Control	rno-miR-203a-3p	0.86	5.63e-02	2.01e-01	928.97
Heart Failure VS Control	rno-miR-203a-5p	1.48	3.98e-06	3.34e-04	202.46
Heart Failure VS Control	rno-miR-203b-3p	0.06	7.23e-01	8.2e-01	83.73
Heart Failure VS Control	rno-miR-203b-5p	0.03	8.6e-01	9.17e-01	136.24
Heart Failure VS Control	rno-miR-204-3p	-0.35	2.26e-01	3.99e-01	58.62
Heart Failure VS Control	rno-miR-204-5p	0.59	1.16e-01	2.93e-01	312.18
Heart Failure VS Control	rno-miR-205	-0.04	8.22e-01	8.9e-01	122.03
Heart Failure VS Control	rno-miR-206-3p	0.11	8.19e-01	8.89e-01	1527.8
Heart Failure VS Control	rno-miR-206-5p	0.01	9.77e-01	9.91e-01	1858.85
Heart Failure VS Control	rno-miR-207	-0.38	1.08e-01	2.88e-01	221.1
Heart Failure VS Control	rno-miR-208a-3p	0.32	4.71e-01	6.16e-01	64231.69
Heart Failure VS Control	rno-miR-208a-5p	-0.56	2.38e-01	4.1e-01	336.81
Heart Failure VS Control	rno-miR-208b-3p	2.1	6.7e-06	4.23e-04	75866.01
Heart Failure VS Control	rno-miR-208b-5p	1.15	1.05e-02	7.07e-02	855.51
Heart Failure VS Control	rno-miR-20a-3p	-0.19	4.03e-01	5.58e-01	66
Heart Failure VS Control	rno-miR-20a-5p	0.88	5.64e-02	2.01e-01	4697.33
Heart Failure VS Control	rno-miR-20b-3p	-0.19	4.3e-01	5.82e-01	133.12
Heart Failure VS Control	rno-miR-20b-5p	-0.51	2.3e-02	1.13e-01	161.99
Heart Failure VS Control	rno-miR-21-3p	2.11	6.2e-07	1.17e-04	396.39
Heart Failure VS Control	rno-miR-21-5p	1.75	2.47e-04	6.57e-03	334712.95
Heart Failure VS Control	rno-miR-210-3p	0.31	5.11e-01	6.54e-01	1597.49
Heart Failure VS Control	rno-miR-210-5p	-0.61	1.33e-04	4.74e-03	107.66
Heart Failure VS Control	rno-miR-211-3p	-0.51	1.64e-02	9.47e-02	79.32
Heart Failure VS Control	rno-miR-211-5p	-0.36	1.7e-01	3.44e-01	88.86
Heart Failure VS Control	rno-miR-212-3p	0.36	1.17e-01	2.93e-01	82.82
Heart Failure VS Control	rno-miR-212-5p	0.26	1.99e-01	3.72e-01	110.1
Heart Failure VS Control	rno-miR-214-3p	0.66	9.58e-02	2.78e-01	386.12
Heart Failure VS Control	rno-miR-214-5p	-0.09	7.54e-01	8.45e-01	70.16
Heart Failure VS Control	rno-miR-215	-0.02	9.35e-01	9.69e-01	143.54
Heart Failure VS Control	rno-miR-216a-3p	-0.32	2.49e-01	4.19e-01	100.94
Heart Failure VS Control	rno-miR-216a-5p	0.1	6.84e-01	7.87e-01	155.64
Heart Failure VS Control	rno-miR-216b-3p	-0.09	7.97e-01	8.76e-01	526.36
Heart Failure VS Control	rno-miR-216b-5p	-0.48	1.74e-01	3.47e-01	61.83
Heart Failure VS Control	rno-miR-217-3p	-0.25	4.51e-01	5.99e-01	79.86
Heart Failure VS Control	rno-miR-217-5p	0.04	8.73e-01	9.27e-01	242.48
Heart Failure VS Control	rno-miR-218a-1-3p	0.09	7.4e-01	8.32e-01	56.92
Heart Failure VS Control	rno-miR-218a-2-3p	0.21	2.66e-01	4.35e-01	73.05
Heart Failure VS Control	rno-miR-218a-5p	1.11	1.84e-02	9.94e-02	3925.75
Heart Failure VS Control	rno-miR-218b	0.56	2.39e-02	1.14e-01	173.65
Heart Failure VS Control	rno-miR-219a-1-3p	-0.33	1.15e-01	2.92e-01	47.94
Heart Failure VS Control	rno-miR-219a-2-3p	-0.48	7.98e-02	2.52e-01	86.26
Heart Failure VS Control	rno-miR-219a-5p	0.73	7.11e-02	2.38e-01	344.94
Heart Failure VS Control	rno-miR-219b	-0.03	9.09e-01	9.52e-01	146.53
Heart Failure VS Control	rno-miR-22-3p	0.33	4.68e-01	6.15e-01	49608.54
Heart Failure VS Control	rno-miR-22-5p	0.4	3.52e-01	5.19e-01	2193.03
Heart Failure VS Control	rno-miR-221-3p	1.26	8.01e-03	6.06e-02	4988.79
Heart Failure VS Control	rno-miR-221-5p	0.05	8.63e-01	9.19e-01	1225.82
Heart Failure VS Control	rno-miR-222-3p	1.07	1.1e-02	7.23e-02	421.63
Heart Failure VS Control	rno-miR-222-5p	-0.03	8.81e-01	9.3e-01	86.85
Heart Failure VS Control	rno-miR-223-3p	1.6	8.33e-04	1.62e-02	12159.47
Heart Failure VS Control	rno-miR-223-5p	0.55	2.17e-04	6.32e-03	132.1
Heart Failure VS Control	rno-miR-224-3p	0.24	1.14e-01	2.92e-01	110.57
Heart Failure VS Control	rno-miR-224-5p	1.15	1.88e-02	1e-01	3270.76
Heart Failure VS Control	rno-miR-23a-3p	0.95	4.43e-02	1.76e-01	86861.21
Heart Failure VS Control	rno-miR-23a-5p	-0.21	5.14e-01	6.55e-01	445.43
Heart Failure VS Control	rno-miR-23b-3p	1.18	1.25e-02	8.02e-02	44486.45
Heart Failure VS Control	rno-miR-23b-5p	0.17	2.72e-01	4.43e-01	110.76
Heart Failure VS Control	rno-miR-24-1-5p	0.36	5.51e-02	2e-01	60.09
Heart Failure VS Control	rno-miR-24-2-5p	1.05	2.69e-06	3.1e-04	182.84
Heart Failure VS Control	rno-miR-24-3p	0.97	4.03e-02	1.64e-01	92011.2
Heart Failure VS Control	rno-miR-25-3p	0.69	1.52e-01	3.26e-01	16289.73
Heart Failure VS Control	rno-miR-25-5p	0.17	5.8e-01	7.09e-01	52.87
Heart Failure VS Control	rno-miR-26a-3p	0.67	4.51e-02	1.78e-01	232.15
Heart Failure VS Control	rno-miR-26a-5p	0.48	3e-01	4.7e-01	356179.72
Heart Failure VS Control	rno-miR-26b-3p	0.85	8.15e-03	6.06e-02	179.69
Heart Failure VS Control	rno-miR-26b-5p	0.83	7.65e-02	2.44e-01	182720.84
Heart Failure VS Control	rno-miR-27a-3p	1.42	2.17e-03	3.04e-02	54732.11
Heart Failure VS Control	rno-miR-27a-5p	0.41	1.63e-01	3.37e-01	334.15
Heart Failure VS Control	rno-miR-27b-3p	1.46	2.06e-03	3.04e-02	198560.41
Heart Failure VS Control	rno-miR-27b-5p	0.95	1.12e-03	1.95e-02	180.95
Heart Failure VS Control	rno-miR-28-3p	0.63	1.97e-01	3.72e-01	3373.87
Heart Failure VS Control	rno-miR-28-5p	0.45	1.26e-01	2.98e-01	379.6
Heart Failure VS Control	rno-miR-290	-0.16	3.6e-01	NA	38.28
Heart Failure VS Control	rno-miR-291a-3p	-0.24	3.99e-01	5.55e-01	66.66
Heart Failure VS Control	rno-miR-291a-5p	-0.48	1.27e-01	NA	24.52
Heart Failure VS Control	rno-miR-291b	-0.42	1.83e-01	3.57e-01	106.62
Heart Failure VS Control	rno-miR-292-3p	-0.15	6.07e-01	7.26e-01	59.72
Heart Failure VS Control	rno-miR-292-5p	-0.61	6.4e-03	5.7e-02	56.15
Heart Failure VS Control	rno-miR-293-3p	-0.42	1.2e-01	2.96e-01	56.09
Heart Failure VS Control	rno-miR-293-5p	-0.31	3.31e-01	5.01e-01	131.23
Heart Failure VS Control	rno-miR-294	-0.49	7.47e-02	NA	23.23
Heart Failure VS Control	rno-miR-295-3p	-0.23	5.13e-01	6.55e-01	186.71
Heart Failure VS Control	rno-miR-295-5p	-0.51	6.48e-02	NA	40.78
Heart Failure VS Control	rno-miR-296-3p	-0.19	3.7e-01	5.29e-01	45.74
Heart Failure VS Control	rno-miR-296-5p	-0.18	4.69e-01	6.15e-01	118.28
Heart Failure VS Control	rno-miR-297	-0.27	3.64e-01	5.26e-01	83.67
Heart Failure VS Control	rno-miR-298-3p	-0.12	4.52e-01	5.99e-01	112.11
Heart Failure VS Control	rno-miR-298-5p	-0.34	1.33e-01	3.05e-01	128.65
Heart Failure VS Control	rno-miR-2985	-0.38	1.34e-01	3.06e-01	177.58
Heart Failure VS Control	rno-miR-299a-3p	0.21	4.26e-01	NA	32.81
Heart Failure VS Control	rno-miR-299a-5p	-0.05	7.1e-01	8.11e-01	79.33
Heart Failure VS Control	rno-miR-299b-3p	-0.17	5.37e-01	NA	34.04
Heart Failure VS Control	rno-miR-299b-5p	-0.21	5.04e-01	NA	31.28
Heart Failure VS Control	rno-miR-29a-3p	0.78	9.95e-02	2.82e-01	461519.46
Heart Failure VS Control	rno-miR-29a-5p	1	9.18e-03	6.44e-02	1287.22
Heart Failure VS Control	rno-miR-29b-1-5p	-0.1	6.68e-01	7.8e-01	173.69
Heart Failure VS Control	rno-miR-29b-3p	1.45	1.43e-03	2.35e-02	150943.57
Heart Failure VS Control	rno-miR-29b-5p	0.87	1.89e-02	1e-01	263.65
Heart Failure VS Control	rno-miR-29c-3p	0.72	1.24e-01	2.96e-01	176357.2
Heart Failure VS Control	rno-miR-29c-5p	0.53	2.3e-01	4.01e-01	2299.83
Heart Failure VS Control	rno-miR-300-3p	-0.14	5.67e-01	6.97e-01	54.51
Heart Failure VS Control	rno-miR-300-5p	-0.06	8.14e-01	8.88e-01	95.99
Heart Failure VS Control	rno-miR-301a-3p	1.75	1.38e-04	4.74e-03	3511.37
Heart Failure VS Control	rno-miR-301a-5p	0.59	7.9e-03	6.06e-02	743.71
Heart Failure VS Control	rno-miR-301b-3p	0.22	2.53e-01	4.23e-01	218.35
Heart Failure VS Control	rno-miR-301b-5p	-0.07	8.06e-01	8.82e-01	49.27
Heart Failure VS Control	rno-miR-3064-3p	0.27	2.56e-01	4.27e-01	71.96
Heart Failure VS Control	rno-miR-3064-5p	0.02	9.31e-01	9.67e-01	45.07
Heart Failure VS Control	rno-miR-3065-3p	0.07	6.69e-01	7.8e-01	91.64
Heart Failure VS Control	rno-miR-3065-5p	0.56	3.68e-02	1.51e-01	175.86
Heart Failure VS Control	rno-miR-3068-3p	0.38	1.84e-01	3.58e-01	915.61
Heart Failure VS Control	rno-miR-3068-5p	1.15	1.03e-02	7.05e-02	8145.32
Heart Failure VS Control	rno-miR-3072	-0.65	4.56e-02	1.79e-01	60.8
Heart Failure VS Control	rno-miR-3074	-0.08	7.45e-01	NA	28.45
Heart Failure VS Control	rno-miR-3075	-0.37	1.8e-01	3.55e-01	87.17
Heart Failure VS Control	rno-miR-3084a-3p/3084b-3p/3084d	-0.47	2.35e-02	1.14e-01	68.93
Heart Failure VS Control	rno-miR-3084a-5p	-0.31	2.95e-01	4.65e-01	59.97
Heart Failure VS Control	rno-miR-3084b-5p/3084c-5p	-0.19	4.46e-01	5.96e-01	66.52
Heart Failure VS Control	rno-miR-3084c-3p	-0.29	2.91e-01	4.64e-01	84.27
Heart Failure VS Control	rno-miR-3085	-0.57	4.18e-02	1.69e-01	43.55
Heart Failure VS Control	rno-miR-3099	-0.32	5.9e-02	2.08e-01	91.04
Heart Failure VS Control	rno-miR-30a-3p	0.6	2.01e-01	3.72e-01	14591.2
Heart Failure VS Control	rno-miR-30a-5p	0.5	2.84e-01	4.56e-01	315638.46
Heart Failure VS Control	rno-miR-30b-3p	0.45	2.24e-01	3.97e-01	244.19
Heart Failure VS Control	rno-miR-30b-5p	0.85	6.14e-02	2.14e-01	16391.74
Heart Failure VS Control	rno-miR-30c-1-3p	0.01	9.9e-01	9.96e-01	344.39
Heart Failure VS Control	rno-miR-30c-2-3p	0.28	5.36e-01	6.68e-01	1260.21
Heart Failure VS Control	rno-miR-30c-5p	0.8	8.19e-02	2.56e-01	101071.24
Heart Failure VS Control	rno-miR-30d-3p	0.76	6.09e-02	2.14e-01	786.18
Heart Failure VS Control	rno-miR-30d-5p	-0.01	9.84e-01	9.95e-01	83462.7
Heart Failure VS Control	rno-miR-30e-3p	0.43	3.57e-01	5.23e-01	21623
Heart Failure VS Control	rno-miR-30e-5p	0.69	1.23e-01	2.96e-01	404848.32
Heart Failure VS Control	rno-miR-3102	-0.35	2.15e-01	3.85e-01	76.2
Heart Failure VS Control	rno-miR-3120	1.78	3.45e-06	3.26e-04	356.22
Heart Failure VS Control	rno-miR-31a-3p	1.27	7.41e-05	3.11e-03	204.92
Heart Failure VS Control	rno-miR-31a-5p	2.24	6.11e-06	4.2e-04	1493.67
Heart Failure VS Control	rno-miR-31b	-0.23	3.59e-01	5.23e-01	44.24
Heart Failure VS Control	rno-miR-32-3p	-0.2	3.81e-01	5.4e-01	133.01
Heart Failure VS Control	rno-miR-32-5p	1.2	7.03e-03	6.05e-02	1233.33
Heart Failure VS Control	rno-miR-320-3p	0.25	5.54e-01	6.88e-01	728.95
Heart Failure VS Control	rno-miR-320-5p	-0.39	7.2e-02	2.38e-01	94.84
Heart Failure VS Control	rno-miR-322-3p	0.16	7.17e-01	8.16e-01	698.4
Heart Failure VS Control	rno-miR-322-5p	0.7	1.4e-01	3.14e-01	71871.78
Heart Failure VS Control	rno-miR-323-3p	-0.05	8.85e-01	9.32e-01	51.06
Heart Failure VS Control	rno-miR-323-5p	0.23	3.22e-01	NA	38.63
Heart Failure VS Control	rno-miR-324-3p	0.48	2.27e-01	3.99e-01	81.94
Heart Failure VS Control	rno-miR-324-5p	1.01	1.81e-02	9.93e-02	326.51
Heart Failure VS Control	rno-miR-325-3p	-0.19	2.4e-01	4.1e-01	59.49
Heart Failure VS Control	rno-miR-325-5p	-0.39	2.23e-01	3.95e-01	86.5
Heart Failure VS Control	rno-miR-326-3p	0.58	1.55e-01	3.28e-01	293.39
Heart Failure VS Control	rno-miR-326-5p	-0.49	8.89e-02	NA	30.09
Heart Failure VS Control	rno-miR-327	-0.47	1.06e-01	NA	22.74
Heart Failure VS Control	rno-miR-328a-3p	0.2	6.8e-01	7.84e-01	710.65
Heart Failure VS Control	rno-miR-328a-5p	-0.29	2.44e-01	NA	34.61
Heart Failure VS Control	rno-miR-328b-3p	0.5	1.22e-01	2.96e-01	43.8
Heart Failure VS Control	rno-miR-329-3p	-0.34	2.16e-01	3.86e-01	90.91
Heart Failure VS Control	rno-miR-329-5p	-0.39	1.91e-01	3.64e-01	212.05
Heart Failure VS Control	rno-miR-33-3p	-0.05	7.8e-01	8.67e-01	130.39
Heart Failure VS Control	rno-miR-33-5p	1.44	8.78e-04	1.66e-02	801.35
Heart Failure VS Control	rno-miR-330-3p	-0.25	2.82e-01	4.54e-01	86.41
Heart Failure VS Control	rno-miR-330-5p	0.48	9.53e-02	2.78e-01	203.68
Heart Failure VS Control	rno-miR-331-3p	0.39	3.15e-01	4.85e-01	210.53
Heart Failure VS Control	rno-miR-331-5p	0.1	3.92e-01	5.5e-01	179.76
Heart Failure VS Control	rno-miR-335	1.36	2.43e-03	3.29e-02	1971.64
Heart Failure VS Control	rno-miR-336-3p	-0.47	4.75e-02	1.84e-01	71.39
Heart Failure VS Control	rno-miR-336-5p	-0.44	9.19e-02	2.72e-01	104.13
Heart Failure VS Control	rno-miR-337-3p	-0.23	4.11e-01	5.64e-01	243
Heart Failure VS Control	rno-miR-337-5p	-0.11	5.51e-01	6.86e-01	44.95
Heart Failure VS Control	rno-miR-338-3p	0.78	7.77e-02	2.47e-01	2831.76
Heart Failure VS Control	rno-miR-338-5p	-0.24	3.8e-01	NA	32.05
Heart Failure VS Control	rno-miR-339-3p	-0.04	9.24e-01	9.64e-01	301.59
Heart Failure VS Control	rno-miR-339-5p	0.28	5.58e-01	6.88e-01	4228
Heart Failure VS Control	rno-miR-340-3p	0.62	1.49e-03	2.4e-02	168
Heart Failure VS Control	rno-miR-340-5p	0.99	2.93e-02	1.29e-01	3780.43
Heart Failure VS Control	rno-miR-341	-0.14	7.08e-01	NA	34.91
Heart Failure VS Control	rno-miR-342-3p	0.13	7.93e-01	8.74e-01	3219.55
Heart Failure VS Control	rno-miR-342-5p	0.04	8.09e-01	8.84e-01	101.42
Heart Failure VS Control	rno-miR-343	-0.71	2.22e-02	NA	31.93
Heart Failure VS Control	rno-miR-344a-3p	-0.33	1.42e-01	3.15e-01	104.12
Heart Failure VS Control	rno-miR-344a-5p	-0.49	4.56e-02	NA	37.42
Heart Failure VS Control	rno-miR-344b-1-3p	-0.05	8.48e-01	9.1e-01	55.54
Heart Failure VS Control	rno-miR-344b-3p	0.46	1.59e-01	NA	32.83
Heart Failure VS Control	rno-miR-344b-5p	-0.39	1.03e-01	2.84e-01	61.72
Heart Failure VS Control	rno-miR-344g	-0.3	3.69e-01	5.29e-01	48.17
Heart Failure VS Control	rno-miR-344i	-0.39	1.23e-01	2.96e-01	51.44
Heart Failure VS Control	rno-miR-345-3p	0.47	3.17e-01	4.87e-01	2121.25
Heart Failure VS Control	rno-miR-345-5p	0.57	1.73e-01	3.46e-01	570.4
Heart Failure VS Control	rno-miR-346	-1.19	4.49e-08	1.9e-05	72.15
Heart Failure VS Control	rno-miR-347	0.68	1.06e-01	2.87e-01	92.69
Heart Failure VS Control	rno-miR-3473	-0.33	1.49e-01	3.23e-01	134.35
Heart Failure VS Control	rno-miR-349	-0.29	2.73e-01	4.43e-01	62.02
Heart Failure VS Control	rno-miR-34a-3p	-0.1	5.86e-01	7.1e-01	65
Heart Failure VS Control	rno-miR-34a-5p	1.38	3.62e-03	4.35e-02	19958.19
Heart Failure VS Control	rno-miR-34b-3p	0.31	1.22e-01	2.96e-01	143.75
Heart Failure VS Control	rno-miR-34b-5p	0.9	2.16e-03	3.04e-02	176.49
Heart Failure VS Control	rno-miR-34c-3p	-0.22	3.35e-01	5.04e-01	111.4
Heart Failure VS Control	rno-miR-34c-5p	0.79	8.41e-02	2.58e-01	703.98
Heart Failure VS Control	rno-miR-350	1.02	1.09e-02	7.23e-02	653.99
Heart Failure VS Control	rno-miR-351-3p	-0.31	1.61e-01	NA	39.21
Heart Failure VS Control	rno-miR-351-5p	0.37	4.35e-01	5.87e-01	2831.27
Heart Failure VS Control	rno-miR-352	0.05	7.77e-01	8.65e-01	70.74
Heart Failure VS Control	rno-miR-3541	-0.59	2.47e-02	1.18e-01	48.99
Heart Failure VS Control	rno-miR-3542	-0.47	2.36e-02	1.14e-01	159.48
Heart Failure VS Control	rno-miR-3543	0.45	4.79e-02	1.84e-01	66.34
Heart Failure VS Control	rno-miR-3544	0.23	4.54e-01	NA	31.5
Heart Failure VS Control	rno-miR-3546	-0.56	6.76e-02	2.31e-01	46.41
Heart Failure VS Control	rno-miR-3547	-0.33	1.71e-01	3.44e-01	50.64
Heart Failure VS Control	rno-miR-3548	-0.41	2.55e-01	NA	27.33
Heart Failure VS Control	rno-miR-3549	-0.5	4.56e-02	NA	31.68
Heart Failure VS Control	rno-miR-3550	-0.19	3.94e-01	5.52e-01	46.86
Heart Failure VS Control	rno-miR-3551-3p	-0.35	2.57e-01	NA	36.88
Heart Failure VS Control	rno-miR-3551-5p	-0.26	4.3e-01	5.82e-01	116.74
Heart Failure VS Control	rno-miR-3552	-0.35	8.98e-02	NA	34.42
Heart Failure VS Control	rno-miR-3553	-0.4	1.94e-01	3.68e-01	60.89
Heart Failure VS Control	rno-miR-3556a	0.71	1.22e-01	2.96e-01	1096.18
Heart Failure VS Control	rno-miR-3556b	0.76	1.12e-01	2.91e-01	16915.53
Heart Failure VS Control	rno-miR-3557-3p	0.01	9.78e-01	9.91e-01	246.91
Heart Failure VS Control	rno-miR-3557-5p	0.01	9.87e-01	9.95e-01	4224.09
Heart Failure VS Control	rno-miR-3558-3p	-0.38	1.05e-01	2.87e-01	74.85
Heart Failure VS Control	rno-miR-3558-5p	-0.37	1.08e-01	2.88e-01	87.98
Heart Failure VS Control	rno-miR-3559-3p	0.38	7.31e-02	2.39e-01	165.97
Heart Failure VS Control	rno-miR-3559-5p	1.17	7.98e-03	6.06e-02	1447.6
Heart Failure VS Control	rno-miR-3560	-0.73	8.61e-02	NA	8.95
Heart Failure VS Control	rno-miR-3561-3p	0.01	9.65e-01	9.86e-01	104.29
Heart Failure VS Control	rno-miR-3561-5p	-0.39	1.72e-01	3.46e-01	61.02
Heart Failure VS Control	rno-miR-3562	-0.39	1.86e-01	NA	38.86
Heart Failure VS Control	rno-miR-3564	-0.3	3.15e-01	4.85e-01	252.75
Heart Failure VS Control	rno-miR-3566	-0.09	6.74e-01	7.82e-01	87.32
Heart Failure VS Control	rno-miR-3568	-0.3	2.77e-01	4.48e-01	64.29
Heart Failure VS Control	rno-miR-3569	-0.52	8.4e-02	2.58e-01	87.45
Heart Failure VS Control	rno-miR-3570	0.44	1.97e-01	3.72e-01	97.4
Heart Failure VS Control	rno-miR-3571	0.1	8.29e-01	8.94e-01	88341.08
Heart Failure VS Control	rno-miR-3572	-0.12	5.76e-01	7.04e-01	305.89
Heart Failure VS Control	rno-miR-3573-3p	-0.35	1.24e-01	2.96e-01	42.64
Heart Failure VS Control	rno-miR-3573-5p	-0.45	1.42e-01	3.16e-01	99.24
Heart Failure VS Control	rno-miR-3574	0.19	6.61e-01	7.74e-01	233.95
Heart Failure VS Control	rno-miR-3575	-0.86	1.75e-03	NA	19.52
Heart Failure VS Control	rno-miR-3576	-0.34	2.58e-01	4.29e-01	212.96
Heart Failure VS Control	rno-miR-3577	-0.24	3.61e-01	5.24e-01	47.2
Heart Failure VS Control	rno-miR-3578	-0.01	9.63e-01	NA	15.27
Heart Failure VS Control	rno-miR-3579	0.12	6.15e-01	7.34e-01	42.41
Heart Failure VS Control	rno-miR-3580-3p	-0.2	4.21e-01	5.76e-01	101.61
Heart Failure VS Control	rno-miR-3580-5p	0.08	6.73e-01	7.82e-01	134.69
Heart Failure VS Control	rno-miR-3583-3p	0.03	8.57e-01	9.16e-01	158.26
Heart Failure VS Control	rno-miR-3583-5p	-0.57	1.16e-01	2.92e-01	392.86
Heart Failure VS Control	rno-miR-3584-3p	0.37	2.36e-01	4.08e-01	48.17
Heart Failure VS Control	rno-miR-3584-5p	-0.2	3.42e-01	5.09e-01	58.43
Heart Failure VS Control	rno-miR-3585-3p	0.1	8.15e-01	8.88e-01	316.38
Heart Failure VS Control	rno-miR-3585-5p	0.51	5.37e-02	1.98e-01	173.04
Heart Failure VS Control	rno-miR-3586-3p	0.69	2.62e-02	1.23e-01	79.04
Heart Failure VS Control	rno-miR-3586-5p	-0.51	1.89e-02	NA	34.49
Heart Failure VS Control	rno-miR-3587	1.1	1.81e-02	9.93e-02	12305.81
Heart Failure VS Control	rno-miR-3588	0.96	5.02e-02	1.89e-01	13735.73
Heart Failure VS Control	rno-miR-3589	0.73	4.82e-02	1.84e-01	136.34
Heart Failure VS Control	rno-miR-3590-3p	-0.36	8.24e-02	2.56e-01	54.21
Heart Failure VS Control	rno-miR-3590-5p	1.24	5.04e-03	5.09e-02	460.4
Heart Failure VS Control	rno-miR-3591	-0.3	2.05e-01	3.76e-01	118.87
Heart Failure VS Control	rno-miR-3592	0.01	9.77e-01	NA	39.09
Heart Failure VS Control	rno-miR-3593-3p	-0.32	9.97e-02	2.82e-01	42.09
Heart Failure VS Control	rno-miR-3593-5p	-1.09	4.66e-03	4.87e-02	1021.88
Heart Failure VS Control	rno-miR-3594-3p	-0.19	4.75e-01	NA	17.3
Heart Failure VS Control	rno-miR-3594-5p	-0.28	3.48e-01	5.15e-01	74.18
Heart Failure VS Control	rno-miR-3595	-0.42	1.28e-01	2.98e-01	57.48
Heart Failure VS Control	rno-miR-3596a	0.95	4.88e-02	1.85e-01	12220.06
Heart Failure VS Control	rno-miR-3596b	0.78	9.3e-02	2.74e-01	1224.76
Heart Failure VS Control	rno-miR-3596c	1.06	2.74e-02	1.25e-01	1024.22
Heart Failure VS Control	rno-miR-3596d	0.83	8.28e-02	2.56e-01	10289.18
Heart Failure VS Control	rno-miR-361-3p	0.66	1.56e-01	3.28e-01	1876.79
Heart Failure VS Control	rno-miR-361-5p	0.39	4.06e-01	5.6e-01	3439.03
Heart Failure VS Control	rno-miR-362-3p	0.36	3.03e-01	4.74e-01	477.09
Heart Failure VS Control	rno-miR-362-5p	0.38	2.73e-01	4.43e-01	286.38
Heart Failure VS Control	rno-miR-363-3p	-0.27	8.29e-02	2.56e-01	255.58
Heart Failure VS Control	rno-miR-363-5p	-0.11	5.88e-01	7.1e-01	74.1
Heart Failure VS Control	rno-miR-365-3p	0.64	1.53e-01	3.26e-01	1116.42
Heart Failure VS Control	rno-miR-365-5p	-0.38	1.64e-01	NA	40.18
Heart Failure VS Control	rno-miR-369-3p	-0.01	9.48e-01	9.74e-01	321.13
Heart Failure VS Control	rno-miR-369-5p	0.25	2.87e-01	NA	38.69
Heart Failure VS Control	rno-miR-370-3p	-0.4	5.23e-02	1.94e-01	80.66
Heart Failure VS Control	rno-miR-370-5p	-0.33	2.59e-01	4.29e-01	116.5
Heart Failure VS Control	rno-miR-374-3p	1.14	3.89e-03	4.47e-02	577.16
Heart Failure VS Control	rno-miR-374-5p	0.71	1.03e-01	2.84e-01	1259.91
Heart Failure VS Control	rno-miR-375-3p	0.71	2.06e-02	NA	27.76
Heart Failure VS Control	rno-miR-375-5p	-0.32	2.07e-01	NA	27.64
Heart Failure VS Control	rno-miR-376a-3p	-0.21	3.83e-01	5.4e-01	51.16
Heart Failure VS Control	rno-miR-376a-5p	-0.45	1.41e-01	3.15e-01	135
Heart Failure VS Control	rno-miR-376b-3p	-0.33	1.54e-01	3.26e-01	89.84
Heart Failure VS Control	rno-miR-376b-5p	-0.27	1.81e-01	3.56e-01	53.54
Heart Failure VS Control	rno-miR-376c-3p	-0.29	1.85e-01	3.59e-01	106.25
Heart Failure VS Control	rno-miR-376c-5p	-0.39	2.6e-01	4.29e-01	90.47
Heart Failure VS Control	rno-miR-377-3p	-0.34	2.6e-01	4.29e-01	102.99
Heart Failure VS Control	rno-miR-377-5p	-0.38	2.44e-01	NA	37.39
Heart Failure VS Control	rno-miR-378a-3p	-0.01	9.9e-01	9.96e-01	74470.31
Heart Failure VS Control	rno-miR-378a-5p	0.32	5.07e-01	6.52e-01	4197.94
Heart Failure VS Control	rno-miR-378b	-0.08	8.73e-01	9.27e-01	1849.28
Heart Failure VS Control	rno-miR-379-3p	0.27	5.26e-01	6.63e-01	247.65
Heart Failure VS Control	rno-miR-379-5p	-0.36	2.83e-01	4.56e-01	108.29
Heart Failure VS Control	rno-miR-380-3p	-0.61	2.9e-02	1.29e-01	55.57
Heart Failure VS Control	rno-miR-380-5p	-0.26	3.58e-01	NA	28.27
Heart Failure VS Control	rno-miR-381-3p	-0.37	5.92e-02	2.08e-01	91.17
Heart Failure VS Control	rno-miR-381-5p	-0.2	5.21e-01	6.6e-01	47.42
Heart Failure VS Control	rno-miR-382-3p	-0.36	1.48e-01	3.23e-01	69.32
Heart Failure VS Control	rno-miR-382-5p	-0.2	4.73e-01	6.17e-01	81.57
Heart Failure VS Control	rno-miR-383-3p	-0.25	4.04e-01	5.58e-01	70.03
Heart Failure VS Control	rno-miR-383-5p	-0.27	3.86e-01	5.44e-01	126.61
Heart Failure VS Control	rno-miR-384-3p	0.24	2.31e-01	4.01e-01	738.1
Heart Failure VS Control	rno-miR-384-5p	0.46	2.03e-01	3.74e-01	360.78
Heart Failure VS Control	rno-miR-409a-3p	0.18	4.82e-01	NA	20.2
Heart Failure VS Control	rno-miR-409a-5p	0.29	1.14e-01	2.92e-01	109.7
Heart Failure VS Control	rno-miR-409b	-0.18	3.71e-01	5.29e-01	50.67
Heart Failure VS Control	rno-miR-410-3p	0.08	5.66e-01	6.97e-01	97.24
Heart Failure VS Control	rno-miR-410-5p	0.01	9.46e-01	9.74e-01	123.14
Heart Failure VS Control	rno-miR-411-3p	0.62	7.2e-02	2.38e-01	43.48
Heart Failure VS Control	rno-miR-411-5p	-0.69	1.09e-01	2.88e-01	101.01
Heart Failure VS Control	rno-miR-412-3p	0.42	2.43e-01	4.12e-01	85.43
Heart Failure VS Control	rno-miR-412-5p	-0.23	2.94e-01	4.65e-01	54.21
Heart Failure VS Control	rno-miR-421-3p	0.65	7.91e-02	2.51e-01	237.03
Heart Failure VS Control	rno-miR-421-5p	0.02	9.4e-01	9.72e-01	208.28
Heart Failure VS Control	rno-miR-423-3p	-0.4	3.68e-01	5.29e-01	354.62
Heart Failure VS Control	rno-miR-423-5p	-0.24	3.97e-01	5.54e-01	972.11
Heart Failure VS Control	rno-miR-425-3p	0.72	1.22e-01	2.96e-01	373.47
Heart Failure VS Control	rno-miR-425-5p	0.22	6.34e-01	7.48e-01	3048.84
Heart Failure VS Control	rno-miR-429	0.76	2.94e-02	1.29e-01	82.53
Heart Failure VS Control	rno-miR-431	-0.42	4.26e-02	NA	39.51
Heart Failure VS Control	rno-miR-433-3p	-0.17	4.44e-01	NA	38.03
Heart Failure VS Control	rno-miR-433-5p	-0.25	4.19e-01	5.74e-01	73.91
Heart Failure VS Control	rno-miR-434-3p	0.54	1.4e-01	3.14e-01	156.09
Heart Failure VS Control	rno-miR-434-5p	-0.3	8.73e-02	2.63e-01	70.41
Heart Failure VS Control	rno-miR-448-3p	-0.24	4.22e-01	5.76e-01	54.42
Heart Failure VS Control	rno-miR-448-5p	-0.1	7.4e-01	8.32e-01	169.52
Heart Failure VS Control	rno-miR-449a-3p	-0.43	1.29e-01	3e-01	51.71
Heart Failure VS Control	rno-miR-449a-5p	0.8	2.61e-03	3.47e-02	168.35
Heart Failure VS Control	rno-miR-449c-3p	-0.14	6.16e-01	7.34e-01	42.17
Heart Failure VS Control	rno-miR-449c-5p	-0.24	4.13e-01	NA	38.14
Heart Failure VS Control	rno-miR-450a-3p	0.46	5.55e-02	2.01e-01	192.59
Heart Failure VS Control	rno-miR-450a-5p/450b-5p	1.05	1.32e-02	8.27e-02	1876.01
Heart Failure VS Control	rno-miR-450b-3p	0.14	7.28e-01	8.22e-01	95.92
Heart Failure VS Control	rno-miR-451-3p	0.41	3.58e-01	5.23e-01	1687.44
Heart Failure VS Control	rno-miR-451-5p	1.27	1.13e-02	7.38e-02	2898.92
Heart Failure VS Control	rno-miR-452-3p	1.13	3.92e-05	2.06e-03	300.98
Heart Failure VS Control	rno-miR-452-5p	0.53	2.59e-02	1.23e-01	420.58
Heart Failure VS Control	rno-miR-455-3p	0.85	2.82e-02	1.27e-01	137.22
Heart Failure VS Control	rno-miR-455-5p	1.21	6.1e-03	5.5e-02	1506.36
Heart Failure VS Control	rno-miR-463-3p	-1.04	2.75e-04	6.93e-03	70.78
Heart Failure VS Control	rno-miR-463-5p	-0.72	3.4e-02	1.43e-01	68.18
Heart Failure VS Control	rno-miR-465-3p	-0.61	9.02e-02	2.68e-01	78.29
Heart Failure VS Control	rno-miR-465-5p	-0.22	2.01e-01	3.72e-01	59.38
Heart Failure VS Control	rno-miR-466b-2-3p/466b-4-3p	0.61	1.72e-02	9.72e-02	271.23
Heart Failure VS Control	rno-miR-466b-3p	-0.36	1.58e-01	3.3e-01	170.36
Heart Failure VS Control	rno-miR-466b-5p	0.59	5.13e-02	1.92e-01	196.47
Heart Failure VS Control	rno-miR-466c-3p	-0.17	4.4e-01	5.9e-01	121.26
Heart Failure VS Control	rno-miR-466c-5p	1.01	2.09e-04	6.32e-03	201.6
Heart Failure VS Control	rno-miR-466d	-0.68	5.24e-02	1.94e-01	171.7
Heart Failure VS Control	rno-miR-471-3p	-0.52	1.27e-01	NA	37.51
Heart Failure VS Control	rno-miR-471-5p	-0.49	1.24e-01	2.96e-01	70.69
Heart Failure VS Control	rno-miR-483-3p	-0.42	2.73e-02	1.25e-01	65.33
Heart Failure VS Control	rno-miR-483-5p	-0.94	7.91e-03	6.06e-02	3397.05
Heart Failure VS Control	rno-miR-484	-0.12	6.07e-01	7.26e-01	88.56
Heart Failure VS Control	rno-miR-485-3p	-0.58	6.42e-02	2.21e-01	78.06
Heart Failure VS Control	rno-miR-485-5p	0.25	3.38e-01	5.05e-01	104.18
Heart Failure VS Control	rno-miR-486	0.02	9.7e-01	9.88e-01	13266.16
Heart Failure VS Control	rno-miR-487b-3p	-0.26	2.97e-01	4.67e-01	50.94
Heart Failure VS Control	rno-miR-487b-5p	-0.41	1.08e-02	7.23e-02	102.97
Heart Failure VS Control	rno-miR-488-3p	0.07	6.92e-01	7.94e-01	194.23
Heart Failure VS Control	rno-miR-488-5p	-0.12	6.33e-01	7.48e-01	53.92
Heart Failure VS Control	rno-miR-489-3p	-0.25	3.92e-01	5.5e-01	74.19
Heart Failure VS Control	rno-miR-489-5p	0.29	1.6e-01	NA	41.47
Heart Failure VS Control	rno-miR-490-3p	0.61	2.01e-01	3.72e-01	2408.18
Heart Failure VS Control	rno-miR-490-5p	0.21	5.23e-01	6.61e-01	210.73
Heart Failure VS Control	rno-miR-493-3p	-0.33	2.4e-01	4.1e-01	56.87
Heart Failure VS Control	rno-miR-493-5p	-0.12	6.71e-01	7.82e-01	95.49
Heart Failure VS Control	rno-miR-494-3p	-0.32	1.1e-01	2.88e-01	132.26
Heart Failure VS Control	rno-miR-494-5p	-0.56	1.21e-01	2.96e-01	119.11
Heart Failure VS Control	rno-miR-495	0	9.94e-01	9.98e-01	60.45
Heart Failure VS Control	rno-miR-496-3p	-0.32	3.55e-01	5.22e-01	46.96
Heart Failure VS Control	rno-miR-496-5p	-0.3	3.18e-01	4.87e-01	63.2
Heart Failure VS Control	rno-miR-497-3p	1.89	4.98e-06	3.77e-04	563.4
Heart Failure VS Control	rno-miR-497-5p	1.35	5.01e-03	5.09e-02	12229.12
Heart Failure VS Control	rno-miR-499-3p	1.13	5.8e-03	5.45e-02	1856.86
Heart Failure VS Control	rno-miR-499-5p	0.95	3.7e-02	1.51e-01	120278.33
Heart Failure VS Control	rno-miR-500-3p	0.03	9.26e-01	9.64e-01	137.2
Heart Failure VS Control	rno-miR-500-5p	-0.14	5.58e-01	6.88e-01	55.59
Heart Failure VS Control	rno-miR-501-3p	-0.22	4.59e-01	6.06e-01	119.9
Heart Failure VS Control	rno-miR-501-5p	0.83	2.25e-02	1.11e-01	199.83
Heart Failure VS Control	rno-miR-503-3p	0.54	2.16e-01	3.86e-01	581.75
Heart Failure VS Control	rno-miR-503-5p	0.35	4.61e-01	6.08e-01	1898.14
Heart Failure VS Control	rno-miR-504	0.06	7.86e-01	8.7e-01	204.72
Heart Failure VS Control	rno-miR-505-3p	0.73	7.46e-02	2.4e-01	355.59
Heart Failure VS Control	rno-miR-505-5p	0.33	1.69e-02	9.67e-02	142.18
Heart Failure VS Control	rno-miR-509-3p	0.09	6.79e-01	7.84e-01	84.46
Heart Failure VS Control	rno-miR-509-5p	0.14	6e-01	7.21e-01	146.67
Heart Failure VS Control	rno-miR-511-3p	0.15	3.32e-01	5.01e-01	162.97
Heart Failure VS Control	rno-miR-511-5p	0.08	6.56e-01	7.7e-01	118.67
Heart Failure VS Control	rno-miR-5132-3p	-0.09	7e-01	8.03e-01	47.33
Heart Failure VS Control	rno-miR-5132-5p	-0.12	5e-01	NA	38.88
Heart Failure VS Control	rno-miR-532-3p	0.37	3.71e-01	5.29e-01	208.2
Heart Failure VS Control	rno-miR-532-5p	0.78	9.57e-02	2.78e-01	3301.96
Heart Failure VS Control	rno-miR-539-3p	-0.33	1.52e-01	3.26e-01	79.17
Heart Failure VS Control	rno-miR-539-5p	-0.17	4.92e-01	6.37e-01	69.42
Heart Failure VS Control	rno-miR-540-3p	0.38	2.26e-01	3.99e-01	78.08
Heart Failure VS Control	rno-miR-540-5p	-0.42	2.08e-01	3.77e-01	72.97
Heart Failure VS Control	rno-miR-541-3p	-0.23	4.4e-01	5.9e-01	134.86
Heart Failure VS Control	rno-miR-541-5p	-0.27	1e-01	2.82e-01	136.65
Heart Failure VS Control	rno-miR-542-3p	1.19	5.8e-03	5.45e-02	9769.37
Heart Failure VS Control	rno-miR-542-5p	0.5	2.66e-01	4.35e-01	437.83
Heart Failure VS Control	rno-miR-543-3p	-0.08	7.18e-01	NA	33.66
Heart Failure VS Control	rno-miR-543-5p	0.03	8.96e-01	NA	36.28
Heart Failure VS Control	rno-miR-544-3p	-0.47	1.27e-01	2.98e-01	97.89
Heart Failure VS Control	rno-miR-544-5p	-0.12	5.69e-01	6.98e-01	119.26
Heart Failure VS Control	rno-miR-547-3p	0.23	4.88e-01	6.33e-01	1801.39
Heart Failure VS Control	rno-miR-547-5p	0.13	6.81e-01	7.84e-01	116.02
Heart Failure VS Control	rno-miR-551b-3p	-0.32	2.29e-01	4e-01	73.56
Heart Failure VS Control	rno-miR-551b-5p	-0.33	1.9e-01	3.64e-01	62.21
Heart Failure VS Control	rno-miR-568	-0.37	3.44e-01	5.11e-01	69.47
Heart Failure VS Control	rno-miR-582-3p	0.93	6.98e-04	1.43e-02	356.59
Heart Failure VS Control	rno-miR-582-5p	0.65	6.92e-04	1.43e-02	129.53
Heart Failure VS Control	rno-miR-592	0.3	2.5e-01	4.19e-01	83.81
Heart Failure VS Control	rno-miR-598-3p	0.91	4.72e-02	1.84e-01	1055.23
Heart Failure VS Control	rno-miR-598-5p	-0.18	4.32e-01	NA	21.81
Heart Failure VS Control	rno-miR-615	-0.19	4.54e-01	NA	20.94
Heart Failure VS Control	rno-miR-6215	-0.37	2.33e-02	1.14e-01	77.05
Heart Failure VS Control	rno-miR-6216	-0.38	3e-01	4.7e-01	732.83
Heart Failure VS Control	rno-miR-628	-0.42	2.14e-01	3.85e-01	45.01
Heart Failure VS Control	rno-miR-6314	-0.52	6.56e-02	2.25e-01	94.98
Heart Failure VS Control	rno-miR-6315	-0.39	1.06e-01	2.87e-01	60.19
Heart Failure VS Control	rno-miR-6316	-0.5	1.25e-01	2.96e-01	135.74
Heart Failure VS Control	rno-miR-6317	-0.3	2.41e-01	4.11e-01	87.7
Heart Failure VS Control	rno-miR-6318	-0.32	1.52e-01	NA	35.68
Heart Failure VS Control	rno-miR-6319	-0.38	8.75e-02	2.63e-01	93.62
Heart Failure VS Control	rno-miR-632	-0.5	1.53e-02	9.06e-02	65.46
Heart Failure VS Control	rno-miR-6320	-0.31	3.61e-01	5.24e-01	144.79
Heart Failure VS Control	rno-miR-6321	-0.2	3.66e-01	5.28e-01	132.05
Heart Failure VS Control	rno-miR-6322	-0.42	1.05e-01	NA	32.16
Heart Failure VS Control	rno-miR-6323	-0.19	4.39e-01	5.9e-01	127.56
Heart Failure VS Control	rno-miR-6324	-0.21	3.56e-01	5.23e-01	71.92
Heart Failure VS Control	rno-miR-6325	-0.51	1.25e-01	2.96e-01	163.02
Heart Failure VS Control	rno-miR-6326	-0.44	2.07e-01	3.77e-01	84.85
Heart Failure VS Control	rno-miR-6327	0.8	8.21e-03	6.06e-02	58.55
Heart Failure VS Control	rno-miR-6328	0.34	1.07e-01	2.88e-01	323.67
Heart Failure VS Control	rno-miR-6329	-0.08	7.71e-01	8.61e-01	446.06
Heart Failure VS Control	rno-miR-6330	-0.45	1.87e-01	3.6e-01	62.76
Heart Failure VS Control	rno-miR-6331	-0.49	5.73e-02	2.04e-01	156.31
Heart Failure VS Control	rno-miR-6332	-0.37	1.69e-01	3.44e-01	48.54
Heart Failure VS Control	rno-miR-6333	-0.12	5.33e-01	6.68e-01	156.56
Heart Failure VS Control	rno-miR-6334	1.08	3.41e-03	4.17e-02	101.22
Heart Failure VS Control	rno-miR-652-3p	0.78	8.89e-02	2.66e-01	544.74
Heart Failure VS Control	rno-miR-652-5p	-0.18	5.82e-01	7.1e-01	91.53
Heart Failure VS Control	rno-miR-653-3p	-0.3	1.32e-01	3.05e-01	166.3
Heart Failure VS Control	rno-miR-653-5p	-0.15	4.02e-01	5.58e-01	179.42
Heart Failure VS Control	rno-miR-664-1-5p	0.04	8.93e-01	9.38e-01	135.73
Heart Failure VS Control	rno-miR-664-2-5p	0.5	1.53e-01	3.26e-01	185.4
Heart Failure VS Control	rno-miR-664-3p	1.05	1.94e-02	1.02e-01	1225.79
Heart Failure VS Control	rno-miR-665	-0.56	1.7e-02	9.67e-02	43.31
Heart Failure VS Control	rno-miR-666-3p	0.21	3.93e-01	NA	25.21
Heart Failure VS Control	rno-miR-666-5p	-0.4	2.67e-02	1.24e-01	42.47
Heart Failure VS Control	rno-miR-667-3p	-0.55	3.57e-02	NA	26.97
Heart Failure VS Control	rno-miR-667-5p	-0.07	7.41e-01	8.32e-01	67.42
Heart Failure VS Control	rno-miR-668	-0.77	1.04e-02	NA	27.31
Heart Failure VS Control	rno-miR-671	-0.01	9.74e-01	9.91e-01	92.97
Heart Failure VS Control	rno-miR-672-3p	0.05	7.76e-01	8.65e-01	66.25
Heart Failure VS Control	rno-miR-672-5p	0.61	1.59e-02	9.27e-02	194.45
Heart Failure VS Control	rno-miR-673-3p	-0.55	1.13e-01	2.92e-01	81.76
Heart Failure VS Control	rno-miR-673-5p	0.02	9.46e-01	9.74e-01	112.16
Heart Failure VS Control	rno-miR-674-3p	0.7	1.27e-01	2.98e-01	646.93
Heart Failure VS Control	rno-miR-674-5p	0.75	7.38e-02	2.39e-01	433.37
Heart Failure VS Control	rno-miR-675-3p	-0.25	1.8e-01	NA	31.89
Heart Failure VS Control	rno-miR-675-5p	-0.51	5.58e-02	NA	32.4
Heart Failure VS Control	rno-miR-676	0.6	2.04e-01	3.74e-01	821.08
Heart Failure VS Control	rno-miR-678	-0.01	9.63e-01	9.85e-01	75.38
Heart Failure VS Control	rno-miR-679	-0.27	3.12e-01	4.81e-01	99.08
Heart Failure VS Control	rno-miR-702-3p	0.16	5.19e-01	6.59e-01	52.01
Heart Failure VS Control	rno-miR-702-5p	-0.51	3.14e-02	NA	41.39
Heart Failure VS Control	rno-miR-708-3p	-0.25	1.68e-01	3.44e-01	117.47
Heart Failure VS Control	rno-miR-708-5p	0.18	5.86e-01	7.1e-01	375.56
Heart Failure VS Control	rno-miR-711	-0.73	6.29e-04	1.36e-02	82.49
Heart Failure VS Control	rno-miR-741-3p	-0.72	1.33e-02	8.27e-02	59.87
Heart Failure VS Control	rno-miR-741-5p	-0.19	5.14e-01	NA	33.09
Heart Failure VS Control	rno-miR-742-3p	-0.32	9.84e-02	2.82e-01	70.36
Heart Failure VS Control	rno-miR-742-5p	0.02	9.56e-01	9.79e-01	60.23
Heart Failure VS Control	rno-miR-743a-3p	-0.83	4.68e-03	4.87e-02	61.93
Heart Failure VS Control	rno-miR-743a-5p	-0.39	2.65e-01	4.35e-01	44.28
Heart Failure VS Control	rno-miR-743b-3p	-0.46	1.12e-01	2.91e-01	72.59
Heart Failure VS Control	rno-miR-743b-5p	-0.46	1.06e-01	2.87e-01	62.97
Heart Failure VS Control	rno-miR-7578	-0.24	4.38e-01	5.89e-01	42.36
Heart Failure VS Control	rno-miR-758-3p	0.01	9.53e-01	9.77e-01	50.57
Heart Failure VS Control	rno-miR-758-5p	-0.5	1.39e-01	3.14e-01	77.31
Heart Failure VS Control	rno-miR-759	-0.06	8.22e-01	8.9e-01	105.79
Heart Failure VS Control	rno-miR-760-3p	-0.24	2.73e-01	4.43e-01	53.8
Heart Failure VS Control	rno-miR-760-5p	-0.25	2.94e-01	4.65e-01	86.85
Heart Failure VS Control	rno-miR-761	-0.33	2.13e-01	3.84e-01	88.33
Heart Failure VS Control	rno-miR-762	-0.63	4.93e-02	1.87e-01	41.82
Heart Failure VS Control	rno-miR-764-3p	-0.31	2.81e-01	4.54e-01	93.18
Heart Failure VS Control	rno-miR-764-5p	-0.57	1.37e-01	3.12e-01	290.39
Heart Failure VS Control	rno-miR-770-3p	-0.49	3.15e-02	NA	32.46
Heart Failure VS Control	rno-miR-770-5p	0.26	2.27e-01	3.99e-01	63.54
Heart Failure VS Control	rno-miR-7a-1-3p	0.49	1.08e-01	2.88e-01	311.43
Heart Failure VS Control	rno-miR-7a-2-3p	-0.46	1.1e-01	2.88e-01	55.2
Heart Failure VS Control	rno-miR-7a-5p	0.98	2.76e-02	1.25e-01	4623.62
Heart Failure VS Control	rno-miR-7b	-0.38	2.46e-01	4.14e-01	266.82
Heart Failure VS Control	rno-miR-802-3p	-0.21	3.48e-01	5.15e-01	152.71
Heart Failure VS Control	rno-miR-802-5p	0.4	1.41e-02	8.52e-02	179.25
Heart Failure VS Control	rno-miR-871-3p	-0.39	1.5e-01	3.25e-01	49.55
Heart Failure VS Control	rno-miR-871-5p	-0.28	1.23e-01	NA	38.55
Heart Failure VS Control	rno-miR-872-3p	1.34	2.1e-03	3.04e-02	747.14
Heart Failure VS Control	rno-miR-872-5p	0.98	2.97e-02	1.29e-01	4140.29
Heart Failure VS Control	rno-miR-873-3p	-0.13	7.08e-01	8.1e-01	452.53
Heart Failure VS Control	rno-miR-873-5p	-0.39	2.56e-01	4.27e-01	92.28
Heart Failure VS Control	rno-miR-874-3p	-0.41	2.43e-01	NA	37.51
Heart Failure VS Control	rno-miR-874-5p	-0.56	1.88e-03	2.89e-02	43.12
Heart Failure VS Control	rno-miR-875	-0.02	9.47e-01	9.74e-01	225.67
Heart Failure VS Control	rno-miR-876	-0.34	2.93e-01	4.65e-01	122.22
Heart Failure VS Control	rno-miR-877	-0.27	3.5e-01	NA	31.17
Heart Failure VS Control	rno-miR-878	-0.36	4.4e-02	1.75e-01	47.39
Heart Failure VS Control	rno-miR-879-3p	-0.18	2.96e-01	4.66e-01	60.31
Heart Failure VS Control	rno-miR-879-5p	-0.22	4.44e-01	5.94e-01	90.88
Heart Failure VS Control	rno-miR-880-3p	-0.29	2.85e-01	4.56e-01	123.31
Heart Failure VS Control	rno-miR-880-5p	-0.35	1.71e-01	3.44e-01	75.89
Heart Failure VS Control	rno-miR-881-3p	-0.23	3.63e-01	5.26e-01	371.73
Heart Failure VS Control	rno-miR-881-5p	-0.33	2.02e-01	3.72e-01	64.69
Heart Failure VS Control	rno-miR-883-3p	-0.55	3.39e-02	1.43e-01	108.59
Heart Failure VS Control	rno-miR-883-5p	-0.2	4.04e-01	5.58e-01	89.79
Heart Failure VS Control	rno-miR-92a-1-5p	-0.03	8.39e-01	9.02e-01	111.6
Heart Failure VS Control	rno-miR-92a-2-5p	-0.31	3.72e-01	NA	34.45
Heart Failure VS Control	rno-miR-92a-3p	-0.28	5.53e-01	6.87e-01	3744.01
Heart Failure VS Control	rno-miR-92b-3p	0.29	3.88e-01	NA	39.55
Heart Failure VS Control	rno-miR-92b-5p	-0.25	2.61e-01	NA	36.04
Heart Failure VS Control	rno-miR-93-3p	-0.25	3.83e-01	5.4e-01	76.2
Heart Failure VS Control	rno-miR-93-5p	0.73	1.31e-01	3.03e-01	11680.84
Heart Failure VS Control	rno-miR-935	0.43	1.92e-01	3.66e-01	57.52
Heart Failure VS Control	rno-miR-96-3p	-0.51	9.12e-02	NA	34.29
Heart Failure VS Control	rno-miR-96-5p	0.66	2.38e-03	3.28e-02	110.62
Heart Failure VS Control	rno-miR-98-3p	0.84	4.27e-03	4.62e-02	506.03
Heart Failure VS Control	rno-miR-98-5p	1.32	3.96e-03	4.47e-02	5008.77
Heart Failure VS Control	rno-miR-99a-3p	0.64	1.52e-01	3.26e-01	1005.67
Heart Failure VS Control	rno-miR-99a-5p	0.16	7.26e-01	8.22e-01	41629.8
Heart Failure VS Control	rno-miR-99b-3p	0.61	1.75e-01	3.48e-01	294.43
Heart Failure VS Control	rno-miR-99b-5p	0.58	2.43e-01	4.12e-01	8034.84
Heart Failure VS Control	rno-miR-9a-3p	-0.13	7.24e-01	8.2e-01	293.24
Heart Failure VS Control	rno-miR-9a-5p	0.15	7.5e-01	8.41e-01	3593.82
Heart Failure VS Control	rno-miR-9b-3p	-0.02	9.37e-01	9.7e-01	167.1
Heart Failure VS Control	rno-miR-9b-5p	-0.48	1.1e-01	2.88e-01	46.03
Heart Failure VS Control	rno_piR_000030/gb/DQ602030/Rattus	0.33	3.2e-01	NA	34.64
Heart Failure VS Control	rno_piR_000046/gb/DQ602069/Rattus	-1.23	9.69e-03	NA	6.77
Heart Failure VS Control	rno_piR_000116/gb/DQ602206/Rattus	0.34	NA	NA	0.62
Heart Failure VS Control	rno_piR_000119/gb/DQ602216/Rattus	0.43	2.22e-01	3.95e-01	69.08
Heart Failure VS Control	rno_piR_000127/gb/DQ602233/Rattus	-0.05	9.2e-01	NA	19.85
Heart Failure VS Control	rno_piR_000142/gb/DQ602255/Rattus	0	1e+00	NA	0.06
Heart Failure VS Control	rno_piR_000147/gb/DQ602264/Rattus	-0.27	5.78e-01	NA	2.53
Heart Failure VS Control	rno_piR_000186/gb/DQ602332/Rattus	-0.75	9.63e-02	2.78e-01	56.42
Heart Failure VS Control	rno_piR_000194/gb/DQ602351/Rattus	-1.34	9.21e-04	NA	24.64
Heart Failure VS Control	rno_piR_000199/gb/DQ602366/Rattus	-0.56	2.71e-01	NA	3.85
Heart Failure VS Control	rno_piR_000216/gb/DQ602396/Rattus	0.44	1.84e-01	NA	24.52
Heart Failure VS Control	rno_piR_000219/gb/DQ602402/Rattus	0.08	8.09e-01	8.84e-01	72.52
Heart Failure VS Control	rno_piR_000251/gb/DQ602455/Rattus	0.15	7.75e-01	NA	7.2
Heart Failure VS Control	rno_piR_000265/gb/DQ602475/Rattus	0.01	NA	NA	1.01
Heart Failure VS Control	rno_piR_000267/gb/DQ602478/Rattus	-0.64	1.38e-01	NA	17.35
Heart Failure VS Control	rno_piR_000278/gb/DQ602491/Rattus	-0.01	9.72e-01	NA	0.92
Heart Failure VS Control	rno_piR_000291/gb/DQ602508/Rattus	-0.32	4.53e-01	NA	1.75
Heart Failure VS Control	rno_piR_000324/gb/DQ602597/Rattus	0.49	3.09e-01	4.79e-01	177.4
Heart Failure VS Control	rno_piR_000331/gb/DQ602630/Rattus	-0.69	1.14e-01	NA	34.47
Heart Failure VS Control	rno_piR_000363/gb/DQ602740/Rattus	-0.75	1.06e-01	NA	28.2
Heart Failure VS Control	rno_piR_000366/gb/DQ602748/Rattus	-0.16	7.44e-01	NA	11.99
Heart Failure VS Control	rno_piR_000396/gb/DQ602796/Rattus	-0.08	7.58e-01	NA	0.3
Heart Failure VS Control	rno_piR_000406/gb/DQ602817/Rattus	-0.44	3.44e-01	NA	3.43
Heart Failure VS Control	rno_piR_000425/gb/DQ602855/Rattus	-0.01	9.77e-01	NA	0.08
Heart Failure VS Control	rno_piR_000496/gb/DQ602965/Rattus	-1.13	8.01e-03	6.06e-02	51.77
Heart Failure VS Control	rno_piR_000521/gb/DQ603015/Rattus	0.7	1.66e-01	NA	12.46
Heart Failure VS Control	rno_piR_000542/gb/DQ603049/Rattus	-0.39	4.44e-01	NA	5.39
Heart Failure VS Control	rno_piR_000548/gb/DQ603064/Rattus	-0.28	5.39e-01	NA	1.99
Heart Failure VS Control	rno_piR_000552/gb/DQ603069/Rattus	0.44	1.15e-01	2.92e-01	235.19
Heart Failure VS Control	rno_piR_000553/gb/DQ603071/Rattus	-0.38	4.54e-01	NA	6.01
Heart Failure VS Control	rno_piR_000562/gb/DQ603092/Rattus	0.8	8.99e-02	2.68e-01	238.91
Heart Failure VS Control	rno_piR_000578/gb/DQ603123/Rattus	0.13	6.1e-01	NA	0.2
Heart Failure VS Control	rno_piR_000587/gb/DQ603139/Rattus	-0.65	1.96e-01	NA	26.31
Heart Failure VS Control	rno_piR_000606/gb/DQ603175/Rattus	1.37	7.27e-04	1.45e-02	148.87
Heart Failure VS Control	rno_piR_000618/gb/DQ603196/Rattus	-0.64	5.84e-02	NA	29.34
Heart Failure VS Control	rno_piR_000645/gb/DQ603255/Rattus	-0.45	3.44e-01	NA	2.71
Heart Failure VS Control	rno_piR_000655/gb/DQ603271/Rattus	0.02	9.61e-01	NA	0.96
Heart Failure VS Control	rno_piR_000685/gb/DQ603346/Rattus	-0.07	8.83e-01	9.31e-01	4417.6
Heart Failure VS Control	rno_piR_000688/gb/DQ603355/Rattus	0.08	NA	NA	0.77
Heart Failure VS Control	rno_piR_000690/gb/DQ603364/Rattus	1.66	5.02e-08	1.9e-05	253.68
Heart Failure VS Control	rno_piR_000699/gb/DQ603387/Rattus	1.28	6.07e-03	5.5e-02	92.28
Heart Failure VS Control	rno_piR_000746/gb/DQ603494/Rattus	0.63	1.83e-01	3.57e-01	457.62
Heart Failure VS Control	rno_piR_000753/gb/DQ603505/Rattus	-0.18	5.77e-01	NA	1.44
Heart Failure VS Control	rno_piR_000765/gb/DQ603522/Rattus	-0.15	6.6e-01	NA	1.29
Heart Failure VS Control	rno_piR_000772/gb/DQ603535/Rattus	-0.88	1.69e-02	NA	16.3
Heart Failure VS Control	rno_piR_000783/gb/DQ603555/Rattus	0.08	7.58e-01	NA	0.23
Heart Failure VS Control	rno_piR_000808/gb/DQ603596/Rattus	0	1e+00	NA	0
Heart Failure VS Control	rno_piR_000846/gb/DQ603665/Rattus	-0.25	6.24e-01	NA	3.17
Heart Failure VS Control	rno_piR_000906/gb/DQ603752/Rattus	0.05	9.17e-01	NA	13.14
Heart Failure VS Control	rno_piR_000929/gb/DQ603799/Rattus	-0.22	5.54e-01	NA	1.68
Heart Failure VS Control	rno_piR_000940/gb/DQ603814/Rattus	-0.78	8.31e-02	NA	38.73
Heart Failure VS Control	rno_piR_000945/gb/DQ603822/Rattus	0	1e+00	NA	0.06
Heart Failure VS Control	rno_piR_000953/gb/DQ603833/Rattus	-0.47	3.39e-01	NA	2.98
Heart Failure VS Control	rno_piR_000962/gb/DQ603848/Rattus	0.13	6.03e-01	NA	0.19
Heart Failure VS Control	rno_piR_000965/gb/DQ603851/Rattus	0.04	8.86e-01	NA	16.77
Heart Failure VS Control	rno_piR_000975/gb/DQ603864/Rattus	-0.43	1.32e-01	NA	33.11
Heart Failure VS Control	rno_piR_000996/gb/DQ603914/Rattus	-0.2	6.29e-01	NA	2.27
Heart Failure VS Control	rno_piR_000999/gb/DQ603920/Rattus	-0.1	8.31e-01	NA	4.36
Heart Failure VS Control	rno_piR_001028/gb/DQ603976/Rattus	0.01	9.72e-01	NA	2.13
Heart Failure VS Control	rno_piR_001037/gb/DQ603991/Rattus	-0.62	2.23e-01	NA	6.6
Heart Failure VS Control	rno_piR_001062/gb/DQ604024/Rattus	-0.46	3.23e-01	NA	17.91
Heart Failure VS Control	rno_piR_001181/gb/DQ604277/Rattus	0.03	9.15e-01	NA	0.89
Heart Failure VS Control	rno_piR_001198/gb/DQ604302/Rattus	-0.56	5.4e-02	1.98e-01	56.94
Heart Failure VS Control	rno_piR_001199/gb/DQ604305/Rattus	-0.99	4.24e-03	4.62e-02	7697.61
Heart Failure VS Control	rno_piR_001200/gb/DQ604306/Rattus	-0.37	3.38e-01	NA	3
Heart Failure VS Control	rno_piR_001233/gb/DQ604375/Rattus	-0.7	1.68e-01	NA	8.05
Heart Failure VS Control	rno_piR_001234/gb/DQ604377/Rattus	-0.77	8.19e-02	NA	10.02
Heart Failure VS Control	rno_piR_001267/gb/DQ604493/Rattus	0	1e+00	NA	0
Heart Failure VS Control	rno_piR_001327/gb/DQ604651/Rattus	0	1e+00	NA	0
Heart Failure VS Control	rno_piR_001338/gb/DQ604677/Rattus	-0.69	1.3e-01	NA	9.16
Heart Failure VS Control	rno_piR_001414/gb/DQ604837/Rattus	-0.13	5.97e-01	7.19e-01	2765.16
Heart Failure VS Control	rno_piR_001415/gb/DQ604839/Rattus	-0.4	1.05e-01	2.87e-01	434.78
Heart Failure VS Control	rno_piR_001428/gb/DQ604866/Rattus	-0.2	6.32e-01	NA	1.96
Heart Failure VS Control	rno_piR_001431/gb/DQ604871/Rattus	-0.42	2.35e-01	NA	0.96
Heart Failure VS Control	rno_piR_001457/gb/DQ604930/Rattus	0.1	7.27e-01	NA	0.87
Heart Failure VS Control	rno_piR_001479/gb/DQ604973/Rattus	0.28	4.78e-01	NA	15.42
Heart Failure VS Control	rno_piR_001484/gb/DQ604981/Rattus	-0.05	8.57e-01	NA	0.94
Heart Failure VS Control	rno_piR_001527/gb/DQ605069/Rattus	-0.45	2.85e-01	NA	6.06
Heart Failure VS Control	rno_piR_001634/gb/DQ605307/Rattus	-0.27	5.72e-01	NA	3
Heart Failure VS Control	rno_piR_001748/gb/DQ605507/Rattus	-1.47	1.83e-03	NA	14.89
Heart Failure VS Control	rno_piR_001789/gb/DQ605584/Rattus	-0.06	8.85e-01	NA	11.85
Heart Failure VS Control	rno_piR_001805/gb/DQ605609/Rattus	-0.31	4.87e-01	NA	2.84
Heart Failure VS Control	rno_piR_001825/gb/DQ605644/Rattus	1.13	1.03e-02	7.05e-02	55.06
Heart Failure VS Control	rno_piR_001855/gb/DQ605707/Rattus	-0.14	7.83e-01	NA	7.21
Heart Failure VS Control	rno_piR_001919/gb/DQ605810/Rattus	-0.06	8.81e-01	NA	26.94
Heart Failure VS Control	rno_piR_001921/gb/DQ605813/Rattus	-0.78	1.12e-01	NA	10.26
Heart Failure VS Control	rno_piR_001922/gb/DQ605814/Rattus	-0.19	5.25e-01	NA	1
Heart Failure VS Control	rno_piR_001997/gb/DQ605976/Rattus	0.06	NA	NA	0.91
Heart Failure VS Control	rno_piR_002007/gb/DQ605995/Rattus	-0.25	5.29e-01	NA	1.56
Heart Failure VS Control	rno_piR_002035/gb/DQ606044/Rattus	-0.47	3.62e-01	NA	4.99
Heart Failure VS Control	rno_piR_002079/gb/DQ606119/Rattus	-0.09	8.07e-01	NA	1.51
Heart Failure VS Control	rno_piR_002095/gb/DQ606151/Rattus	-1.31	1.05e-02	NA	5.24
Heart Failure VS Control	rno_piR_002100/gb/DQ606158/Rattus	-0.7	3.35e-02	NA	29.84
Heart Failure VS Control	rno_piR_002111/gb/DQ606185/Rattus	0.6	2.23e-01	NA	32.55
Heart Failure VS Control	rno_piR_002125/gb/DQ606209/Rattus	0	1e+00	NA	0
Heart Failure VS Control	rno_piR_002152/gb/DQ606266/Rattus	-0.18	6.98e-01	NA	2.87
Heart Failure VS Control	rno_piR_002171/gb/DQ606303/Rattus	-0.56	2.49e-01	NA	7.82
Heart Failure VS Control	rno_piR_002172/gb/DQ606304/Rattus	-0.6	2.39e-01	NA	5.7
Heart Failure VS Control	rno_piR_002196/gb/DQ606345/Rattus	-0.04	8.89e-01	NA	0.35
Heart Failure VS Control	rno_piR_002213/gb/DQ606371/Rattus	-0.77	1.29e-01	NA	7.4
Heart Failure VS Control	rno_piR_002240/gb/DQ606422/Rattus	-0.28	5.29e-01	NA	10.4
Heart Failure VS Control	rno_piR_002302/gb/DQ606544/Rattus	0.42	4.05e-01	NA	24.25
Heart Failure VS Control	rno_piR_002396/gb/DQ606801/Rattus	0.16	NA	NA	0.35
Heart Failure VS Control	rno_piR_002414/gb/DQ606847/Rattus	-0.38	3.24e-01	NA	9.98
Heart Failure VS Control	rno_piR_002417/gb/DQ606851/Rattus	-0.23	5.24e-01	NA	10.7
Heart Failure VS Control	rno_piR_002428/gb/DQ606880/Rattus	-0.81	9.04e-02	NA	7
Heart Failure VS Control	rno_piR_002578/gb/DQ607203/Rattus	-0.01	9.77e-01	NA	0.08
Heart Failure VS Control	rno_piR_002599/gb/DQ607251/Rattus	-0.51	2.21e-01	NA	1.18
Heart Failure VS Control	rno_piR_002659/gb/DQ607415/Rattus	-0.01	9.62e-01	NA	1.01
Heart Failure VS Control	rno_piR_002668/gb/DQ607440/Rattus	0	1e+00	NA	0.12
Heart Failure VS Control	rno_piR_002687/gb/DQ607488/Rattus	-0.15	7.29e-01	NA	11.75
Heart Failure VS Control	rno_piR_002716/gb/DQ607569/Rattus	0.1	6.9e-01	NA	0.13
Heart Failure VS Control	rno_piR_002905/gb/DQ607974/Rattus	-0.14	6.84e-01	NA	1.4
Heart Failure VS Control	rno_piR_002943/gb/DQ608083/Rattus	-0.31	5.43e-01	NA	4.05
Heart Failure VS Control	rno_piR_003002/gb/DQ608227/Rattus	-0.15	7.61e-01	NA	2.76
Heart Failure VS Control	rno_piR_003014/gb/DQ608256/Rattus	-0.22	5.86e-01	NA	12.05
Heart Failure VS Control	rno_piR_003015/gb/DQ608259/Rattus	0.01	9.82e-01	NA	0.94
Heart Failure VS Control	rno_piR_003035/gb/DQ608296/Rattus	1.55	6.23e-05	2.91e-03	44.5
Heart Failure VS Control	rno_piR_003101/gb/DQ608450/Rattus	-0.11	6.97e-01	NA	0.76
Heart Failure VS Control	rno_piR_003103/gb/DQ608454/Rattus	-0.53	2.21e-01	NA	1.72
Heart Failure VS Control	rno_piR_003120/gb/DQ608514/Rattus	-1.01	4.55e-02	NA	7.78
Heart Failure VS Control	rno_piR_003297/gb/DQ608908/Rattus	0.16	6.72e-01	NA	2.7
Heart Failure VS Control	rno_piR_003324/gb/DQ608961/Rattus	-0.73	9.14e-02	NA	21.36
Heart Failure VS Control	rno_piR_003334/gb/DQ608987/Rattus	0.08	7.53e-01	NA	0.16
Heart Failure VS Control	rno_piR_003380/gb/DQ609090/Rattus	-0.7	1.54e-01	NA	9.85
Heart Failure VS Control	rno_piR_003407/gb/DQ609172/Rattus	-0.88	2.68e-02	NA	23.13
Heart Failure VS Control	rno_piR_003445/gb/DQ609274/Rattus	-0.38	3.29e-01	NA	18.06
Heart Failure VS Control	rno_piR_003451/gb/DQ609289/Rattus	0.17	NA	NA	1.47
Heart Failure VS Control	rno_piR_003465/gb/DQ609310/Rattus	-0.2	4.32e-01	NA	0.78
Heart Failure VS Control	rno_piR_003471/gb/DQ609334/Rattus	0	1e+00	NA	0
Heart Failure VS Control	rno_piR_003516/gb/DQ609454/Rattus	0	1e+00	NA	0
Heart Failure VS Control	rno_piR_003524/gb/DQ609471/Rattus	-0.98	1.21e-02	NA	27.2
Heart Failure VS Control	rno_piR_003573/gb/DQ609568/Rattus	-0.87	8.79e-02	NA	10.47
Heart Failure VS Control	rno_piR_003592/gb/DQ609622/Rattus	0.24	NA	NA	0.27
Heart Failure VS Control	rno_piR_003606/gb/DQ609655/Rattus	-0.72	1.14e-01	NA	7.06
Heart Failure VS Control	rno_piR_003620/gb/DQ609695/Rattus	-0.3	4.13e-01	NA	21.62
Heart Failure VS Control	rno_piR_003627/gb/DQ609708/Rattus	-0.26	5.4e-01	NA	2.03
Heart Failure VS Control	rno_piR_003641/gb/DQ609751/Rattus	-0.03	9.11e-01	NA	0.67
Heart Failure VS Control	rno_piR_003691/gb/DQ609891/Rattus	0.19	NA	NA	0.42
Heart Failure VS Control	rno_piR_003747/gb/DQ610067/Rattus	-0.29	5.72e-01	NA	4.71
Heart Failure VS Control	rno_piR_003775/gb/DQ610128/Rattus	0	9.92e-01	NA	1.8
Heart Failure VS Control	rno_piR_003829/gb/DQ610247/Rattus	-0.24	5.44e-01	NA	1.64
Heart Failure VS Control	rno_piR_003887/gb/DQ610370/Rattus	-0.14	7.07e-01	NA	1.43
Heart Failure VS Control	rno_piR_004007/gb/DQ610612/Rattus	0.1	8.09e-01	NA	14.25
Heart Failure VS Control	rno_piR_004013/gb/DQ610624/Rattus	-0.39	4.39e-01	NA	4.49
Heart Failure VS Control	rno_piR_004014/gb/DQ610625/Rattus	-0.15	7.63e-01	NA	2.65
Heart Failure VS Control	rno_piR_004017/gb/DQ610631/Rattus	-0.48	2.57e-01	NA	1.56
Heart Failure VS Control	rno_piR_004101/gb/DQ610827/Rattus	-0.32	4.21e-01	NA	1.56
Heart Failure VS Control	rno_piR_004140/gb/DQ610912/Rattus	0.04	8.65e-01	NA	0.03
Heart Failure VS Control	rno_piR_004146/gb/DQ610937/Rattus	-1	4.74e-02	NA	9.42
Heart Failure VS Control	rno_piR_004147/gb/DQ610938/Rattus	-0.85	6.67e-02	NA	9.15
Heart Failure VS Control	rno_piR_004205/gb/DQ611081/Rattus	-0.42	2.69e-01	NA	1.51
Heart Failure VS Control	rno_piR_004209/gb/DQ611100/Rattus	-0.12	7.49e-01	NA	1.76
Heart Failure VS Control	rno_piR_004239/gb/DQ611176/Rattus	0.13	6.1e-01	NA	0.05
Heart Failure VS Control	rno_piR_004288/gb/DQ611284/Rattus	1.33	4.7e-03	4.87e-02	2095.82
Heart Failure VS Control	rno_piR_004316/gb/DQ611355/Rattus	0	9.96e-01	NA	1.82
Heart Failure VS Control	rno_piR_004364/gb/DQ611438/Rattus	-0.71	1.48e-02	NA	21.9
Heart Failure VS Control	rno_piR_004365/gb/DQ611439/Rattus	-0.4	3.24e-01	NA	8.07
Heart Failure VS Control	rno_piR_004391/gb/DQ611488/Rattus	-0.64	1.78e-01	NA	3.44
Heart Failure VS Control	rno_piR_004409/gb/DQ611514/Rattus	-0.3	4.81e-01	NA	2.09
Heart Failure VS Control	rno_piR_004419/gb/DQ611538/Rattus	0.36	3.28e-01	NA	28.13
Heart Failure VS Control	rno_piR_004641/gb/DQ612023/Rattus	-0.02	NA	NA	1.14
Heart Failure VS Control	rno_piR_004703/gb/DQ612132/Rattus	0.08	NA	NA	0.44
Heart Failure VS Control	rno_piR_004711/gb/DQ612147/Rattus	2.31	6.18e-06	NA	11.95
Heart Failure VS Control	rno_piR_004769/gb/DQ612284/Rattus	-0.49	3.13e-01	NA	3.1
Heart Failure VS Control	rno_piR_004851/gb/DQ612485/Rattus	0	9.92e-01	NA	0.29
Heart Failure VS Control	rno_piR_004866/gb/DQ612524/Rattus	-0.06	8.06e-01	NA	0.14
Heart Failure VS Control	rno_piR_004929/gb/DQ612683/Rattus	-0.8	1.15e-01	NA	6.96
Heart Failure VS Control	rno_piR_004933/gb/DQ612691/Rattus	-0.38	4.35e-01	NA	3.19
Heart Failure VS Control	rno_piR_004937/gb/DQ612698/Rattus	-0.65	4.2e-02	NA	17.63
Heart Failure VS Control	rno_piR_004939/gb/DQ612700/Rattus	0.23	6e-01	NA	2.29
Heart Failure VS Control	rno_piR_004962/gb/DQ612755/Rattus	-0.86	8.3e-02	NA	8.18
Heart Failure VS Control	rno_piR_004965/gb/DQ612761/Rattus	-0.11	7.67e-01	NA	1.54
Heart Failure VS Control	rno_piR_005115/gb/DQ613080/Rattus	0.05	8.63e-01	NA	0.71
Heart Failure VS Control	rno_piR_005141/gb/DQ613114/Rattus	-0.44	3.86e-01	NA	3.74
Heart Failure VS Control	rno_piR_005144/gb/DQ613120/Rattus	-0.29	5.01e-01	NA	2.14
Heart Failure VS Control	rno_piR_005154/gb/DQ613136/Rattus	0.02	9.44e-01	NA	0.06
Heart Failure VS Control	rno_piR_005190/gb/DQ613230/Rattus	-0.36	3.35e-01	NA	1.58
Heart Failure VS Control	rno_piR_005296/gb/DQ613482/Rattus	-0.53	2.96e-01	NA	4.09
Heart Failure VS Control	rno_piR_005321/gb/DQ613551/Rattus	0	9.92e-01	NA	0.39
Heart Failure VS Control	rno_piR_005322/gb/DQ613552/Rattus	0	1e+00	NA	0
Heart Failure VS Control	rno_piR_005344/gb/DQ613607/Rattus	-0.44	3.78e-01	NA	4.05
Heart Failure VS Control	rno_piR_005348/gb/DQ613612/Rattus	-0.5	2.54e-01	NA	37.37
Heart Failure VS Control	rno_piR_005349/gb/DQ613613/Rattus	-0.21	6.86e-01	NA	7.23
Heart Failure VS Control	rno_piR_005357/gb/DQ613626/Rattus	0.26	NA	NA	0.32
Heart Failure VS Control	rno_piR_005359/gb/DQ613630/Rattus	0.29	5.34e-01	6.68e-01	50.41
Heart Failure VS Control	rno_piR_005403/gb/DQ613714/Rattus	0.19	4.58e-01	NA	0.1
Heart Failure VS Control	rno_piR_005409/gb/DQ613724/Rattus	-0.1	6.96e-01	NA	0.35
Heart Failure VS Control	rno_piR_005430/gb/DQ613757/Rattus	-0.21	6.76e-01	NA	6.95
Heart Failure VS Control	rno_piR_005472/gb/DQ613848/Rattus	-0.03	NA	NA	0.89
Heart Failure VS Control	rno_piR_005480/gb/DQ613862/Rattus	-0.44	3.84e-01	NA	6.49
Heart Failure VS Control	rno_piR_005504/gb/DQ613903/Rattus	0.07	7.8e-01	NA	0.06
Heart Failure VS Control	rno_piR_005513/gb/DQ613914/Rattus	-0.22	6.45e-01	NA	2.97
Heart Failure VS Control	rno_piR_005522/gb/DQ613930/Rattus	-1.02	3.09e-02	NA	5.99
Heart Failure VS Control	rno_piR_005532/gb/DQ613954/Rattus	0.02	NA	NA	1.07
Heart Failure VS Control	rno_piR_005552/gb/DQ614004/Rattus	0.29	4.86e-01	NA	35.53
Heart Failure VS Control	rno_piR_005556/gb/DQ614010/Rattus	0	9.98e-01	9.99e-01	385.69
Heart Failure VS Control	rno_piR_005567/gb/DQ614031/Rattus	-0.22	5.34e-01	6.68e-01	15859.19
Heart Failure VS Control	rno_piR_005579/gb/DQ614056/Rattus	-0.62	9.32e-02	NA	37.22
Heart Failure VS Control	rno_piR_005593/gb/DQ614080/Rattus	0.18	6.57e-01	NA	3.52
Heart Failure VS Control	rno_piR_005595/gb/DQ614089/Rattus	0.04	8.75e-01	9.27e-01	3755.84
Heart Failure VS Control	rno_piR_005596/gb/DQ614091/Rattus	0.12	6.63e-01	NA	38.28
Heart Failure VS Control	rno_piR_005597/gb/DQ614092/Rattus	-0.26	4.74e-01	NA	10.22
Heart Failure VS Control	rno_piR_005598/gb/DQ614094/Rattus	-0.2	4.34e-01	5.87e-01	3229.31
Heart Failure VS Control	rno_piR_005604/gb/DQ614101/Rattus	0.06	8.3e-01	NA	38.04
Heart Failure VS Control	rno_piR_005608/gb/DQ614106/Rattus	-0.19	6.65e-01	NA	11.4
Heart Failure VS Control	rno_piR_005633/gb/DQ614153/Rattus	0.17	NA	NA	1.08
Heart Failure VS Control	rno_piR_005637/gb/DQ614157/Rattus	-0.32	4.6e-01	NA	1.84
Heart Failure VS Control	rno_piR_005639/gb/DQ614159/Rattus	-0.21	6.25e-01	NA	12.36
Heart Failure VS Control	rno_piR_005700/gb/DQ614281/Rattus	0.55	2.61e-01	4.3e-01	725.33
Heart Failure VS Control	rno_piR_005707/gb/DQ614290/Rattus	-0.22	6.26e-01	NA	2.12
Heart Failure VS Control	rno_piR_005766/gb/DQ614386/Rattus	-0.47	3.57e-01	NA	4.44
Heart Failure VS Control	rno_piR_005780/gb/DQ614411/Rattus	0	1e+00	NA	1.02
Heart Failure VS Control	rno_piR_005781/gb/DQ614412/Rattus	0.96	2.93e-02	NA	17.91
Heart Failure VS Control	rno_piR_005787/gb/DQ614419/Rattus	0.26	3.65e-01	5.28e-01	217.95
Heart Failure VS Control	rno_piR_005791/gb/DQ614423/Rattus	1.01	2.77e-02	1.25e-01	87.57
Heart Failure VS Control	rno_piR_005799/gb/DQ614433/Rattus	-0.18	6.73e-01	NA	1.97
Heart Failure VS Control	rno_piR_005801/gb/DQ614437/Rattus	-0.34	3.79e-01	NA	1.28
Heart Failure VS Control	rno_piR_005805/gb/DQ614446/Rattus	-0.58	2.58e-01	NA	7.33
Heart Failure VS Control	rno_piR_005809/gb/DQ614465/Rattus	-0.29	5.01e-01	NA	1.56
Heart Failure VS Control	rno_piR_005854/gb/DQ614549/Rattus	-0.27	3.96e-01	5.53e-01	53.52
Heart Failure VS Control	rno_piR_005858/gb/DQ614553/Rattus	-0.68	1.82e-01	NA	9.11
Heart Failure VS Control	rno_piR_005881/gb/DQ614594/Rattus	-0.62	8.41e-02	NA	11.46
Heart Failure VS Control	rno_piR_005887/gb/DQ614611/Rattus	0.15	NA	NA	1.34
Heart Failure VS Control	rno_piR_005891/gb/DQ614616/Rattus	-0.75	5.38e-02	NA	15.04
Heart Failure VS Control	rno_piR_005899/gb/DQ614629/Rattus	-0.43	3.84e-01	NA	4.78
Heart Failure VS Control	rno_piR_005900/gb/DQ614630/Rattus	0.01	9.87e-01	9.95e-01	164.26
Heart Failure VS Control	rno_piR_005901/gb/DQ614633/Rattus	0.13	7.2e-01	8.18e-01	1193.03
Heart Failure VS Control	rno_piR_005921/gb/DQ614697/Rattus	0.31	4.13e-01	NA	11.37
Heart Failure VS Control	rno_piR_005941/gb/DQ614757/Rattus	0	1e+00	NA	0
Heart Failure VS Control	rno_piR_005989/gb/DQ614869/Rattus	-0.04	9.42e-01	NA	7.9
Heart Failure VS Control	rno_piR_006063/gb/DQ615032/Rattus	0.27	3.03e-01	NA	0.22
Heart Failure VS Control	rno_piR_006074/gb/DQ615052/Rattus	0.04	NA	NA	0.52
Heart Failure VS Control	rno_piR_006106/gb/DQ615111/Rattus	-0.4	3.51e-01	NA	7.92
Heart Failure VS Control	rno_piR_006147/gb/DQ615208/Rattus	-0.28	5.03e-01	NA	19.37
Heart Failure VS Control	rno_piR_006189/gb/DQ615310/Rattus	0.07	7.73e-01	NA	0.11
Heart Failure VS Control	rno_piR_006245/gb/DQ615448/Rattus	0.01	9.63e-01	NA	0.42
Heart Failure VS Control	rno_piR_006260/gb/DQ615477/Rattus	0.11	6.61e-01	NA	0.66
Heart Failure VS Control	rno_piR_006336/gb/DQ615633/Rattus	-0.48	2.66e-01	NA	2.28
Heart Failure VS Control	rno_piR_006367/gb/DQ615691/Rattus	0.1	6.97e-01	NA	0.12
Heart Failure VS Control	rno_piR_006383/gb/DQ615723/Rattus	-0.3	5.15e-01	NA	3.05
Heart Failure VS Control	rno_piR_006410/gb/DQ615787/Rattus	0.16	5.28e-01	NA	0.19
Heart Failure VS Control	rno_piR_006420/gb/DQ615817/Rattus	-0.41	3.15e-01	NA	13.79
Heart Failure VS Control	rno_piR_006443/gb/DQ615854/Rattus	-0.69	1.73e-01	NA	6.67
Heart Failure VS Control	rno_piR_006445/gb/DQ615859/Rattus	0	1e+00	NA	0.31
Heart Failure VS Control	rno_piR_006471/gb/DQ615927/Rattus	-0.26	5.84e-01	NA	3.23
Heart Failure VS Control	rno_piR_006532/gb/DQ616076/Rattus	-0.19	6.44e-01	NA	2.43
Heart Failure VS Control	rno_piR_006560/gb/DQ616130/Rattus	-0.54	1.91e-01	NA	1.95
Heart Failure VS Control	rno_piR_006617/gb/DQ616240/Rattus	-0.64	9.06e-02	NA	21.45
Heart Failure VS Control	rno_piR_006618/gb/DQ616242/Rattus	-0.2	5.51e-01	NA	1.31
Heart Failure VS Control	rno_piR_006696/gb/DQ616455/Rattus	0.09	NA	NA	0.47
Heart Failure VS Control	rno_piR_006700/gb/DQ616462/Rattus	-0.71	8.51e-02	NA	35.55
Heart Failure VS Control	rno_piR_006711/gb/DQ616486/Rattus	-0.22	6.65e-01	NA	9.56
Heart Failure VS Control	rno_piR_006724/gb/DQ616507/Rattus	0.08	8.34e-01	NA	13.56
Heart Failure VS Control	rno_piR_006764/gb/DQ616608/Rattus	-0.68	1.51e-01	NA	19.19
Heart Failure VS Control	rno_piR_006769/gb/DQ616613/Rattus	-0.64	1.91e-01	NA	9.37
Heart Failure VS Control	rno_piR_006770/gb/DQ616614/Rattus	0.11	NA	NA	0.45
Heart Failure VS Control	rno_piR_006831/gb/DQ616721/Rattus	-0.59	1.6e-01	NA	12.24
Heart Failure VS Control	rno_piR_006832/gb/DQ616724/Rattus	-0.93	5.92e-02	NA	8.41
Heart Failure VS Control	rno_piR_006845/gb/DQ616749/Rattus	0	9.92e-01	NA	0.29
Heart Failure VS Control	rno_piR_006846/gb/DQ616750/Rattus	-0.16	5.86e-01	NA	0.79
Heart Failure VS Control	rno_piR_006907/gb/DQ616890/Rattus	-0.8	1.16e-01	NA	4.49
Heart Failure VS Control	rno_piR_006911/gb/DQ616902/Rattus	-0.11	7.62e-01	8.52e-01	63.34
Heart Failure VS Control	rno_piR_006964/gb/DQ617009/Rattus	-0.95	2.77e-02	NA	21.04
Heart Failure VS Control	rno_piR_006971/gb/DQ617024/Rattus	0.07	7.8e-01	NA	0.06
Heart Failure VS Control	rno_piR_006980/gb/DQ617042/Rattus	-0.34	4.53e-01	NA	2.04
Heart Failure VS Control	rno_piR_007046/gb/DQ617166/Rattus	-0.93	5.92e-02	NA	18.77
Heart Failure VS Control	rno_piR_007155/gb/DQ617378/Rattus	-0.62	1.49e-01	NA	19.83
Heart Failure VS Control	rno_piR_007156/gb/DQ617379/Rattus	-0.86	7e-02	2.36e-01	59.99
Heart Failure VS Control	rno_piR_007179/gb/DQ617418/Rattus	0.47	2.16e-01	NA	41.52
Heart Failure VS Control	rno_piR_007186/gb/DQ617433/Rattus	0.14	7.47e-01	NA	4.25
Heart Failure VS Control	rno_piR_007190/gb/DQ617444/Rattus	-0.44	3.92e-01	NA	4.57
Heart Failure VS Control	rno_piR_007198/gb/DQ617460/Rattus	-0.46	1.45e-01	NA	36.5
Heart Failure VS Control	rno_piR_007225/gb/DQ617527/Rattus	-0.11	7.57e-01	NA	1.3
Heart Failure VS Control	rno_piR_007231/gb/DQ617547/Rattus	-0.31	5.44e-01	NA	4.53
Heart Failure VS Control	rno_piR_007331/gb/DQ617795/Rattus	-0.33	4.87e-01	NA	4.26
Heart Failure VS Control	rno_piR_007409/gb/DQ617962/Rattus	0.02	9.44e-01	NA	0.06
Heart Failure VS Control	rno_piR_007468/gb/DQ618065/Rattus	-0.38	2.7e-01	NA	1.33
Heart Failure VS Control	rno_piR_007474/gb/DQ618078/Rattus	-0.99	2.49e-02	NA	40.98
Heart Failure VS Control	rno_piR_007492/gb/DQ618121/Rattus	-0.34	4.27e-01	NA	33.47
Heart Failure VS Control	rno_piR_007502/gb/DQ618137/Rattus	0.01	9.76e-01	NA	3.35
Heart Failure VS Control	rno_piR_007533/gb/DQ618217/Rattus	-0.68	8.35e-02	NA	14.33
Heart Failure VS Control	rno_piR_007630/gb/DQ618424/Rattus	-0.08	7.46e-01	NA	0.17
Heart Failure VS Control	rno_piR_007635/gb/DQ618436/Rattus	0.01	9.78e-01	NA	0.93
Heart Failure VS Control	rno_piR_007647/gb/DQ618459/Rattus	0.14	NA	NA	0.45
Heart Failure VS Control	rno_piR_007859/gb/DQ619535/Rattus	-0.05	8.43e-01	NA	0.39
Heart Failure VS Control	rno_piR_007899/gb/DQ619599/Rattus	-0.81	8.1e-02	NA	39.02
Heart Failure VS Control	rno_piR_007911/gb/DQ619620/Rattus	0	1e+00	NA	0
Heart Failure VS Control	rno_piR_007945/gb/DQ619668/Rattus	0.07	8.76e-01	9.27e-01	43.54
Heart Failure VS Control	rno_piR_008010/gb/DQ619806/Rattus	-0.3	5.2e-01	NA	3.24
Heart Failure VS Control	rno_piR_008070/gb/DQ619935/Rattus	0.06	9.1e-01	NA	4.27
Heart Failure VS Control	rno_piR_008075/gb/DQ619946/Rattus	-0.74	1.65e-02	NA	27.12
Heart Failure VS Control	rno_piR_008078/gb/DQ619955/Rattus	-0.68	1.83e-01	NA	5.52
Heart Failure VS Control	rno_piR_008114/gb/DQ620025/Rattus	-0.56	2.72e-01	NA	4.76
Heart Failure VS Control	rno_piR_008131/gb/DQ620053/Rattus	0.13	6.8e-01	7.84e-01	179.93
Heart Failure VS Control	rno_piR_008156/gb/DQ620122/Rattus	0	9.92e-01	NA	0.29
Heart Failure VS Control	rno_piR_008167/gb/DQ620145/Rattus	-0.35	4.79e-01	NA	5.01
Heart Failure VS Control	rno_piR_008174/gb/DQ620162/Rattus	-0.49	1.79e-01	3.54e-01	839.13
Heart Failure VS Control	rno_piR_008255/gb/DQ620340/Rattus	0.1	6.97e-01	NA	0.12
Heart Failure VS Control	rno_piR_008272/gb/DQ620369/Rattus	-0.49	1.99e-01	NA	12.82
Heart Failure VS Control	rno_piR_008315/gb/DQ620467/Rattus	-0.46	2.06e-01	NA	19.18
Heart Failure VS Control	rno_piR_008318/gb/DQ620477/Rattus	-0.51	2.84e-01	NA	2.8
Heart Failure VS Control	rno_piR_008366/gb/DQ620550/Rattus	-0.74	1.33e-01	NA	10.18
Heart Failure VS Control	rno_piR_008479/gb/DQ620743/Rattus	-1.08	2.53e-03	NA	33.81
Heart Failure VS Control	rno_piR_008484/gb/DQ620752/Rattus	-0.61	2.35e-01	NA	5.55
Heart Failure VS Control	rno_piR_008505/gb/DQ620794/Rattus	0.22	6.57e-01	NA	2.43
Heart Failure VS Control	rno_piR_008614/gb/DQ621008/Rattus	-0.6	2.13e-01	NA	2.86
Heart Failure VS Control	rno_piR_008621/gb/DQ621028/Rattus	-0.47	2.59e-01	4.29e-01	210.42
Heart Failure VS Control	rno_piR_008639/gb/DQ621073/Rattus	-0.15	6.26e-01	7.44e-01	439.29
Heart Failure VS Control	rno_piR_008641/gb/DQ621077/Rattus	-0.4	4.3e-01	NA	6.68
Heart Failure VS Control	rno_piR_008668/gb/DQ621129/Rattus	0.16	NA	NA	0.91
Heart Failure VS Control	rno_piR_008685/gb/DQ621163/Rattus	0.2	6.86e-01	NA	6.89
Heart Failure VS Control	rno_piR_008689/gb/DQ621168/Rattus	-0.03	9.49e-01	NA	22.21
Heart Failure VS Control	rno_piR_008696/gb/DQ621176/Rattus	0.1	7.81e-01	NA	2.38
Heart Failure VS Control	rno_piR_008812/gb/DQ621374/Rattus	0.1	6.97e-01	NA	0.12
Heart Failure VS Control	rno_piR_008845/gb/DQ621420/Rattus	0.02	NA	NA	0.99
Heart Failure VS Control	rno_piR_008869/gb/DQ621456/Rattus	-0.33	4.97e-01	NA	2.91
Heart Failure VS Control	rno_piR_008898/gb/DQ621533/Rattus	-0.06	8.6e-01	NA	1.45
Heart Failure VS Control	rno_piR_008946/gb/DQ621641/Rattus	0.11	7.67e-01	NA	1.71
Heart Failure VS Control	rno_piR_008969/gb/DQ621688/Rattus	-0.29	5.73e-01	NA	4.46
Heart Failure VS Control	rno_piR_008975/gb/DQ621698/Rattus	-0.08	8e-01	NA	0.91
Heart Failure VS Control	rno_piR_008992/gb/DQ621731/Rattus	0.57	2.65e-01	NA	18.42
Heart Failure VS Control	rno_piR_009003/gb/DQ621756/Rattus	0.25	5.88e-01	7.1e-01	122.41
Heart Failure VS Control	rno_piR_009006/gb/DQ621765/Rattus	-0.29	5.02e-01	NA	2.12
Heart Failure VS Control	rno_piR_009020/gb/DQ621789/Rattus	-0.25	5.73e-01	NA	2.02
Heart Failure VS Control	rno_piR_009129/gb/DQ622032/Rattus	-0.56	2.54e-01	NA	2.51
Heart Failure VS Control	rno_piR_009198/gb/DQ622176/Rattus	0.04	8.82e-01	NA	0.47
Heart Failure VS Control	rno_piR_009234/gb/DQ622249/Rattus	-0.86	1.96e-02	1.02e-01	62.39
Heart Failure VS Control	rno_piR_009247/gb/DQ622270/Rattus	0.06	8.67e-01	NA	1.2
Heart Failure VS Control	rno_piR_009369/gb/DQ622535/Rattus	-0.48	3.43e-01	NA	4.38
Heart Failure VS Control	rno_piR_009428/gb/DQ622691/Rattus	-0.7	4.06e-02	NA	30.93
Heart Failure VS Control	rno_piR_009525/gb/DQ622965/Rattus	-0.61	1.81e-01	NA	1.9
Heart Failure VS Control	rno_piR_009530/gb/DQ622972/Rattus	-0.74	2.42e-02	NA	28.56
Heart Failure VS Control	rno_piR_009544/gb/DQ623001/Rattus	0.39	NA	NA	1.92
Heart Failure VS Control	rno_piR_009624/gb/DQ623202/Rattus	0	1e+00	NA	0
Heart Failure VS Control	rno_piR_009659/gb/DQ623287/Rattus	0.26	5.58e-01	NA	2.95
Heart Failure VS Control	rno_piR_009660/gb/DQ623288/Rattus	0.53	1.4e-01	3.14e-01	51
Heart Failure VS Control	rno_piR_009682/gb/DQ623335/Rattus	-0.34	4.59e-01	NA	3.51
Heart Failure VS Control	rno_piR_009707/gb/DQ623400/Rattus	-0.48	3.24e-01	NA	4.1
Heart Failure VS Control	rno_piR_009716/gb/DQ623419/Rattus	0	1e+00	NA	0
Heart Failure VS Control	rno_piR_009890/gb/DQ623865/Rattus	-0.66	1.98e-01	NA	7.7
Heart Failure VS Control	rno_piR_009991/gb/DQ624104/Rattus	-0.08	7.7e-01	NA	0.65
Heart Failure VS Control	rno_piR_010019/gb/DQ624173/Rattus	0.09	NA	NA	1.42
Heart Failure VS Control	rno_piR_010024/gb/DQ624184/Rattus	-0.07	7.98e-01	NA	0.42
Heart Failure VS Control	rno_piR_010036/gb/DQ624225/Rattus	0.08	7.53e-01	NA	0.16
Heart Failure VS Control	rno_piR_010067/gb/DQ624307/Rattus	-0.12	7.09e-01	NA	1.01
Heart Failure VS Control	rno_piR_010106/gb/DQ624388/Rattus	-0.75	1.17e-01	NA	17.64
Heart Failure VS Control	rno_piR_010141/gb/DQ624502/Rattus	-0.17	6.74e-01	NA	26.19
Heart Failure VS Control	rno_piR_010158/gb/DQ624541/Rattus	0.03	9.49e-01	9.74e-01	154.84
Heart Failure VS Control	rno_piR_010207/gb/DQ624657/Rattus	-0.29	5e-01	NA	1.67
Heart Failure VS Control	rno_piR_010216/gb/DQ624671/Rattus	-0.44	3.32e-01	NA	1.85
Heart Failure VS Control	rno_piR_010229/gb/DQ624698/Rattus	-0.98	3.46e-02	NA	12.51
Heart Failure VS Control	rno_piR_010251/gb/DQ624757/Rattus	-0.36	3.92e-01	NA	2.52
Heart Failure VS Control	rno_piR_010265/gb/DQ624785/Rattus	0.1	6.97e-01	NA	0.06
Heart Failure VS Control	rno_piR_010315/gb/DQ624897/Rattus	-0.05	8.39e-01	NA	0.37
Heart Failure VS Control	rno_piR_010338/gb/DQ624945/Rattus	-0.76	1.39e-01	NA	5.38
Heart Failure VS Control	rno_piR_010410/gb/DQ625135/Rattus	0.29	NA	NA	0.67
Heart Failure VS Control	rno_piR_010414/gb/DQ625140/Rattus	-0.45	3.02e-01	NA	11.49
Heart Failure VS Control	rno_piR_010438/gb/DQ625215/Rattus	0.04	9.09e-01	NA	1.17
Heart Failure VS Control	rno_piR_010458/gb/DQ625276/Rattus	-0.37	4.35e-01	NA	2.22
Heart Failure VS Control	rno_piR_010469/gb/DQ625297/Rattus	1.1	2.11e-02	1.08e-01	75.78
Heart Failure VS Control	rno_piR_010505/gb/DQ625382/Rattus	-0.14	5.99e-01	NA	0.67
Heart Failure VS Control	rno_piR_010519/gb/DQ625402/Rattus	-0.37	4.67e-01	NA	4.63
Heart Failure VS Control	rno_piR_010529/gb/DQ625417/Rattus	0.68	1.84e-01	NA	18.49
Heart Failure VS Control	rno_piR_010547/gb/DQ625446/Rattus	-0.17	5.52e-01	NA	0.99
Heart Failure VS Control	rno_piR_010572/gb/DQ625499/Rattus	-0.58	2.53e-01	NA	11.62
Heart Failure VS Control	rno_piR_010607/gb/DQ625604/Rattus	-0.47	3.56e-01	NA	6.7
Heart Failure VS Control	rno_piR_010659/gb/DQ625721/Rattus	-0.8	9.94e-02	NA	23.07
Heart Failure VS Control	rno_piR_010665/gb/DQ625737/Rattus	0.57	2.62e-01	NA	8.06
Heart Failure VS Control	rno_piR_010718/gb/DQ625852/Rattus	-0.69	1.74e-01	NA	6.62
Heart Failure VS Control	rno_piR_010744/gb/DQ625903/Rattus	-0.07	8.83e-01	NA	4.05
Heart Failure VS Control	rno_piR_010767/gb/DQ625944/Rattus	0.21	NA	NA	0.4
Heart Failure VS Control	rno_piR_010785/gb/DQ626001/Rattus	-0.34	5.05e-01	NA	8.9
Heart Failure VS Control	rno_piR_010794/gb/DQ626023/Rattus	-0.26	6.1e-01	NA	3.69
Heart Failure VS Control	rno_piR_010816/gb/DQ626063/Rattus	-0.24	6.36e-01	NA	5.04
Heart Failure VS Control	rno_piR_010847/gb/DQ626127/Rattus	0.33	NA	NA	0.7
Heart Failure VS Control	rno_piR_010858/gb/DQ626143/Rattus	0.07	7.73e-01	NA	0.11
Heart Failure VS Control	rno_piR_010864/gb/DQ626155/Rattus	-0.73	1.29e-01	NA	13.8
Heart Failure VS Control	rno_piR_010875/gb/DQ626174/Rattus	-0.1	8.25e-01	NA	2.5
Heart Failure VS Control	rno_piR_010907/gb/DQ626245/Rattus	-0.03	9.47e-01	NA	2.36
Heart Failure VS Control	rno_piR_010928/gb/DQ626282/Rattus	-0.73	8.84e-02	NA	21.58
Heart Failure VS Control	rno_piR_010936/gb/DQ626301/Rattus	-0.57	2.14e-01	NA	28.5
Heart Failure VS Control	rno_piR_010957/gb/DQ626342/Rattus	-0.88	2.2e-02	NA	26.63
Heart Failure VS Control	rno_piR_011086/gb/DQ626603/Rattus	-0.09	7.22e-01	NA	0.48
Heart Failure VS Control	rno_piR_011149/gb/DQ626737/Rattus	-0.23	6e-01	NA	2.5
Heart Failure VS Control	rno_piR_011167/gb/DQ626779/Rattus	-0.6	2.09e-01	NA	15.78
Heart Failure VS Control	rno_piR_011183/gb/DQ626807/Rattus	0.05	8.63e-01	NA	0.71
Heart Failure VS Control	rno_piR_011206/gb/DQ626850/Rattus	-0.58	2.5e-01	NA	4.98
Heart Failure VS Control	rno_piR_011217/gb/DQ626877/Rattus	-0.51	1.46e-01	NA	16.6
Heart Failure VS Control	rno_piR_011220/gb/DQ626881/Rattus	-0.71	1.5e-01	NA	15.98
Heart Failure VS Control	rno_piR_011264/gb/DQ626999/Rattus	-0.93	6.55e-02	NA	4.42
Heart Failure VS Control	rno_piR_011266/gb/DQ627001/Rattus	-0.4	3.52e-01	NA	11.82
Heart Failure VS Control	rno_piR_011279/gb/DQ627038/Rattus	-0.58	2.05e-01	NA	5.28
Heart Failure VS Control	rno_piR_011297/gb/DQ627075/Rattus	0.86	1.13e-02	NA	19.03
Heart Failure VS Control	rno_piR_011320/gb/DQ627110/Rattus	-0.21	6.01e-01	NA	10.31
Heart Failure VS Control	rno_piR_011355/gb/DQ627190/Rattus	-0.15	6.49e-01	NA	1.17
Heart Failure VS Control	rno_piR_011396/gb/DQ627273/Rattus	0.08	NA	NA	1.35
Heart Failure VS Control	rno_piR_011449/gb/DQ627365/Rattus	-0.1	8.32e-01	NA	3.82
Heart Failure VS Control	rno_piR_011462/gb/DQ627390/Rattus	-0.32	2.88e-01	NA	35.15
Heart Failure VS Control	rno_piR_011477/gb/DQ627429/Rattus	-0.29	4.95e-01	NA	1.55
Heart Failure VS Control	rno_piR_011525/gb/DQ627511/Rattus	-0.85	4.94e-02	NA	9.6
Heart Failure VS Control	rno_piR_011541/gb/DQ627543/Rattus	0.89	3.18e-02	1.36e-01	610.78
Heart Failure VS Control	rno_piR_011544/gb/DQ627547/Rattus	-1.26	5.7e-03	5.45e-02	48.83
Heart Failure VS Control	rno_piR_011571/gb/DQ627595/Rattus	0.42	NA	NA	2.14
Heart Failure VS Control	rno_piR_011580/gb/DQ627613/Rattus	0	1e+00	NA	0
Heart Failure VS Control	rno_piR_011664/gb/DQ627783/Rattus	-0.16	7.53e-01	NA	5.01
Heart Failure VS Control	rno_piR_011713/gb/DQ627917/Rattus	-0.16	6.32e-01	NA	1.41
Heart Failure VS Control	rno_piR_011735/gb/DQ627977/Rattus	-0.21	5.38e-01	NA	1.11
Heart Failure VS Control	rno_piR_011854/gb/DQ628214/Rattus	-0.09	7.59e-01	NA	1.06
Heart Failure VS Control	rno_piR_011960/gb/DQ628415/Rattus	0	9.92e-01	NA	0.29
Heart Failure VS Control	rno_piR_012015/gb/DQ727414/Rattus	-0.02	9.44e-01	NA	0.87
Heart Failure VS Control	rno_piR_012073/gb/DQ727523/Rattus	0.32	NA	NA	0.49
Heart Failure VS Control	rno_piR_012130/gb/DQ727616/Rattus	-0.53	2.95e-01	NA	5.61
Heart Failure VS Control	rno_piR_012247/gb/DQ727784/Rattus	0	1e+00	NA	0
Heart Failure VS Control	rno_piR_012322/gb/DQ727911/Rattus	0.63	4.66e-02	NA	32.79
Heart Failure VS Control	rno_piR_012452/gb/DQ728109/Rattus	1.45	1.91e-03	2.89e-02	135.1
Heart Failure VS Control	rno_piR_012534/gb/DQ728245/Rattus	0	9.98e-01	NA	2.96
Heart Failure VS Control	rno_piR_012650/gb/DQ728431/Rattus	0.05	8.92e-01	NA	1.84
Heart Failure VS Control	rno_piR_012672/gb/DQ728465/Rattus	-0.06	8.06e-01	NA	0.14
Heart Failure VS Control	rno_piR_012738/gb/DQ728563/Rattus	1.07	2.13e-02	1.08e-01	624.71
Heart Failure VS Control	rno_piR_012767/gb/DQ728607/Rattus	-0.99	3.66e-02	NA	6.3
Heart Failure VS Control	rno_piR_012807/gb/DQ728681/Rattus	0.45	3.07e-01	NA	3.59
Heart Failure VS Control	rno_piR_012843/gb/DQ728735/Rattus	-0.83	6.03e-02	NA	12.58
Heart Failure VS Control	rno_piR_012921/gb/DQ728854/Rattus	-0.58	1.7e-01	3.44e-01	43.33
Heart Failure VS Control	rno_piR_012938/gb/DQ728882/Rattus	-0.72	1.33e-01	3.05e-01	47.61
Heart Failure VS Control	rno_piR_012987/gb/DQ728972/Rattus	-0.23	5.78e-01	NA	2.22
Heart Failure VS Control	rno_piR_013060/gb/DQ729086/Rattus	-0.15	7.35e-01	NA	11.34
Heart Failure VS Control	rno_piR_013116/gb/DQ729168/Rattus	0	9.98e-01	9.99e-01	85.45
Heart Failure VS Control	rno_piR_013127/gb/DQ729184/Rattus	0.01	9.85e-01	9.95e-01	163.37
Heart Failure VS Control	rno_piR_013240/gb/DQ729361/Rattus	-0.21	5.59e-01	NA	1.3
Heart Failure VS Control	rno_piR_013244/gb/DQ729366/Rattus	-0.26	3.65e-01	NA	0.73
Heart Failure VS Control	rno_piR_013245/gb/DQ729369/Rattus	-0.79	9.5e-02	NA	11.67
Heart Failure VS Control	rno_piR_013324/gb/DQ729499/Rattus	0	1e+00	NA	0
Heart Failure VS Control	rno_piR_013508/gb/DQ729776/Rattus	-0.56	1.81e-01	NA	2.1
Heart Failure VS Control	rno_piR_013520/gb/DQ729792/Rattus	-0.26	6.15e-01	NA	3.82
Heart Failure VS Control	rno_piR_013648/gb/DQ730005/Rattus	-0.49	2.34e-01	NA	1.91
Heart Failure VS Control	rno_piR_013687/gb/DQ730072/Rattus	0.04	8.65e-01	NA	0.03
Heart Failure VS Control	rno_piR_013696/gb/DQ730084/Rattus	-0.52	3.1e-01	NA	4.33
Heart Failure VS Control	rno_piR_013699/gb/DQ730088/Rattus	-0.15	5.91e-01	NA	0.7
Heart Failure VS Control	rno_piR_013732/gb/DQ730138/Rattus	-0.05	8.6e-01	NA	0.96
Heart Failure VS Control	rno_piR_013861/gb/DQ730364/Rattus	-0.29	4.38e-01	NA	1.47
Heart Failure VS Control	rno_piR_013882/gb/DQ730393/Rattus	0.32	5e-01	NA	21.73
Heart Failure VS Control	rno_piR_013897/gb/DQ730415/Rattus	-0.96	6.06e-02	NA	4.67
Heart Failure VS Control	rno_piR_013991/gb/DQ730576/Rattus	-0.08	8.7e-01	NA	4.34
Heart Failure VS Control	rno_piR_014052/gb/DQ730678/Rattus	-0.46	2.18e-01	NA	1.24
Heart Failure VS Control	rno_piR_014058/gb/DQ730684/Rattus	0	1e+00	NA	0
Heart Failure VS Control	rno_piR_014112/gb/DQ730774/Rattus	0.19	NA	NA	0.42
Heart Failure VS Control	rno_piR_014142/gb/DQ730826/Rattus	-0.05	8.59e-01	NA	0.71
Heart Failure VS Control	rno_piR_014232/gb/DQ730954/Rattus	0.02	9.58e-01	NA	2.76
Heart Failure VS Control	rno_piR_014297/gb/DQ731050/Rattus	0.24	NA	NA	0.27
Heart Failure VS Control	rno_piR_014534/gb/DQ731420/Rattus	0.24	NA	NA	0.27
Heart Failure VS Control	rno_piR_014567/gb/DQ731484/Rattus	0.37	4.51e-01	5.99e-01	85.79
Heart Failure VS Control	rno_piR_014585/gb/DQ731510/Rattus	0.1	6.97e-01	NA	0.06
Heart Failure VS Control	rno_piR_014598/gb/DQ731526/Rattus	-0.2	6.42e-01	NA	15.61
Heart Failure VS Control	rno_piR_014606/gb/DQ731535/Rattus	0.24	5.14e-01	NA	15.64
Heart Failure VS Control	rno_piR_014622/gb/DQ731560/Rattus	0.11	7.81e-01	NA	7.98
Heart Failure VS Control	rno_piR_014634/gb/DQ731577/Rattus	-0.71	8.16e-02	NA	7.97
Heart Failure VS Control	rno_piR_014639/gb/DQ731585/Rattus	-0.6	2.42e-01	NA	6.88
Heart Failure VS Control	rno_piR_014657/gb/DQ731622/Rattus	-0.7	1.66e-01	NA	5.71
Heart Failure VS Control	rno_piR_014883/gb/DQ731974/Rattus	-0.11	8.09e-01	NA	2.31
Heart Failure VS Control	rno_piR_015017/gb/DQ732176/Rattus	-0.3	5.29e-01	NA	4.23
Heart Failure VS Control	rno_piR_015099/gb/DQ732297/Rattus	-0.12	6.77e-01	NA	1.09
Heart Failure VS Control	rno_piR_015178/gb/DQ732421/Rattus	-1.03	3.2e-02	NA	11.17
Heart Failure VS Control	rno_piR_015230/gb/DQ732516/Rattus	-1.06	1.47e-02	NA	9.79
Heart Failure VS Control	rno_piR_015297/gb/DQ732614/Rattus	-0.27	5.17e-01	6.58e-01	50.88
Heart Failure VS Control	rno_piR_015302/gb/DQ732624/Rattus	-0.18	6.99e-01	NA	2.65
Heart Failure VS Control	rno_piR_015340/gb/DQ732682/Rattus	-0.17	7.19e-01	NA	3.98
Heart Failure VS Control	rno_piR_015359/gb/DQ732710/Rattus	0.45	8.51e-02	2.59e-01	42.72
Heart Failure VS Control	rno_piR_015364/gb/DQ732719/Rattus	-0.24	6.42e-01	NA	5.78
Heart Failure VS Control	rno_piR_015420/gb/DQ732818/Rattus	-0.01	9.77e-01	NA	0.08
Heart Failure VS Control	rno_piR_015477/gb/DQ732904/Rattus	0.14	7.66e-01	NA	3.6
Heart Failure VS Control	rno_piR_015487/gb/DQ732922/Rattus	-0.54	1.92e-01	NA	1.74
Heart Failure VS Control	rno_piR_015558/gb/DQ733046/Rattus	-0.08	7.46e-01	NA	0.17
Heart Failure VS Control	rno_piR_015559/gb/DQ733047/Rattus	0.14	NA	NA	0.37
Heart Failure VS Control	rno_piR_015572/gb/DQ733068/Rattus	0.02	9.34e-01	NA	0.76
Heart Failure VS Control	rno_piR_015582/gb/DQ733081/Rattus	0.03	9.12e-01	NA	0.94
Heart Failure VS Control	rno_piR_015723/gb/DQ733286/Rattus	-0.76	1.34e-01	NA	6
Heart Failure VS Control	rno_piR_015801/gb/DQ733408/Rattus	-0.09	8.32e-01	NA	2.81
Heart Failure VS Control	rno_piR_015901/gb/DQ733572/Rattus	0.09	7.87e-01	NA	1.73
Heart Failure VS Control	rno_piR_015914/gb/DQ733596/Rattus	0.7	1.27e-01	NA	4.53
Heart Failure VS Control	rno_piR_016023/gb/DQ733750/Rattus	-0.08	8.71e-01	NA	6.22
Heart Failure VS Control	rno_piR_016118/gb/DQ733901/Rattus	-0.31	5.42e-01	NA	6.58
Heart Failure VS Control	rno_piR_016168/gb/DQ733978/Rattus	-0.24	6.43e-01	NA	4.8
Heart Failure VS Control	rno_piR_016201/gb/DQ734018/Rattus	0.1	6.97e-01	NA	0.12
Heart Failure VS Control	rno_piR_016219/gb/DQ734051/Rattus	0.07	8.98e-01	NA	6.13
Heart Failure VS Control	rno_piR_016340/gb/DQ734239/Rattus	-0.09	7.31e-01	NA	0.83
Heart Failure VS Control	rno_piR_016362/gb/DQ734273/Rattus	0.01	9.57e-01	NA	0.52
Heart Failure VS Control	rno_piR_016371/gb/DQ734293/Rattus	-0.08	7.46e-01	NA	0.17
Heart Failure VS Control	rno_piR_016387/gb/DQ734318/Rattus	-0.63	1.61e-01	NA	11.95
Heart Failure VS Control	rno_piR_016396/gb/DQ734336/Rattus	0.04	NA	NA	0.92
Heart Failure VS Control	rno_piR_016404/gb/DQ734350/Rattus	-0.76	6.02e-02	NA	12.44
Heart Failure VS Control	rno_piR_016407/gb/DQ734353/Rattus	0.09	8.53e-01	NA	6.6
Heart Failure VS Control	rno_piR_016459/gb/DQ734435/Rattus	0.16	NA	NA	0.59
Heart Failure VS Control	rno_piR_016555/gb/DQ734586/Rattus	0.79	5.6e-02	NA	10.32
Heart Failure VS Control	rno_piR_016572/gb/DQ734610/Rattus	-0.29	5.28e-01	NA	2.1
Heart Failure VS Control	rno_piR_016592/gb/DQ734649/Rattus	0.1	6.97e-01	NA	0.12
Heart Failure VS Control	rno_piR_016600/gb/DQ734660/Rattus	0.1	NA	NA	0.42
Heart Failure VS Control	rno_piR_016839/gb/DQ735032/Rattus	-0.28	5.05e-01	NA	2.23
Heart Failure VS Control	rno_piR_016858/gb/DQ735060/Rattus	0.01	9.64e-01	NA	0.84
Heart Failure VS Control	rno_piR_016870/gb/DQ735079/Rattus	-0.12	6.47e-01	NA	0.23
Heart Failure VS Control	rno_piR_016874/gb/DQ735084/Rattus	0.14	7.76e-01	NA	10.86
Heart Failure VS Control	rno_piR_016880/gb/DQ735093/Rattus	-0.97	5.34e-02	NA	8.29
Heart Failure VS Control	rno_piR_016910/gb/DQ735141/Rattus	-0.02	9.55e-01	NA	1.5
Heart Failure VS Control	rno_piR_016962/gb/DQ735211/Rattus	0.17	NA	NA	0.37
Heart Failure VS Control	rno_piR_016964/gb/DQ735214/Rattus	0.04	9.26e-01	NA	25.35
Heart Failure VS Control	rno_piR_017033/gb/DQ735322/Rattus	-0.02	9.45e-01	NA	0.32
Heart Failure VS Control	rno_piR_017172/gb/DQ735538/Rattus	-0.08	8.73e-01	NA	3.66
Heart Failure VS Control	rno_piR_017396/gb/DQ735909/Rattus	0.08	7.66e-01	NA	0.15
Heart Failure VS Control	rno_piR_017485/gb/DQ736051/Rattus	-0.49	3.06e-01	NA	2.14
Heart Failure VS Control	rno_piR_017491/gb/DQ736064/Rattus	-0.15	6.55e-01	NA	1.11
Heart Failure VS Control	rno_piR_017506/gb/DQ736087/Rattus	0.18	NA	NA	0.63
Heart Failure VS Control	rno_piR_017509/gb/DQ736091/Rattus	-0.08	7.46e-01	NA	0.17
Heart Failure VS Control	rno_piR_017528/gb/DQ736116/Rattus	0.1	6.97e-01	NA	0.1
Heart Failure VS Control	rno_piR_017534/gb/DQ736124/Rattus	-0.15	6.09e-01	NA	0.91
Heart Failure VS Control	rno_piR_017567/gb/DQ736174/Rattus	0.02	9.37e-01	NA	0.89
Heart Failure VS Control	rno_piR_017597/gb/DQ736219/Rattus	-0.21	6.82e-01	NA	4.67
Heart Failure VS Control	rno_piR_017655/gb/DQ736304/Rattus	0.17	NA	NA	0.37
Heart Failure VS Control	rno_piR_017668/gb/DQ736329/Rattus	0.02	9.44e-01	NA	0.06
Heart Failure VS Control	rno_piR_017679/gb/DQ736343/Rattus	-0.06	8.26e-01	NA	19.74
Heart Failure VS Control	rno_piR_017728/gb/DQ736419/Rattus	-0.3	4.49e-01	NA	1.65
Heart Failure VS Control	rno_piR_017766/gb/DQ736475/Rattus	0.19	NA	NA	0.35
Heart Failure VS Control	rno_piR_017814/gb/DQ736553/Rattus	-0.14	6.93e-01	NA	1.29
Heart Failure VS Control	rno_piR_017835/gb/DQ736584/Rattus	0.1	NA	NA	0.42
Heart Failure VS Control	rno_piR_017921/gb/DQ736711/Rattus	-0.08	7.52e-01	NA	0.54
Heart Failure VS Control	rno_piR_017990/gb/DQ736825/Rattus	-0.53	2.52e-01	NA	2.85
Heart Failure VS Control	rno_piR_018068/gb/DQ736948/Rattus	0.04	8.65e-01	NA	0.03
Heart Failure VS Control	rno_piR_018072/gb/DQ736955/Rattus	-0.18	4.94e-01	NA	0.61
Heart Failure VS Control	rno_piR_018075/gb/DQ736962/Rattus	0.48	NA	NA	3.5
Heart Failure VS Control	rno_piR_018183/gb/DQ737119/Rattus	0.67	1.47e-01	3.23e-01	80.35
Heart Failure VS Control	rno_piR_018196/gb/DQ737143/Rattus	-0.03	9.49e-01	NA	4.43
Heart Failure VS Control	rno_piR_018332/gb/DQ737336/Rattus	-0.09	7.29e-01	NA	0.46
Heart Failure VS Control	rno_piR_018375/gb/DQ737398/Rattus	-0.01	NA	NA	0.85
Heart Failure VS Control	rno_piR_018431/gb/DQ737491/Rattus	0.02	NA	NA	1.24
Heart Failure VS Control	rno_piR_018467/gb/DQ737547/Rattus	0.28	5e-01	NA	16.14
Heart Failure VS Control	rno_piR_018695/gb/DQ737887/Rattus	-1.08	3.33e-02	NA	4.58
Heart Failure VS Control	rno_piR_018698/gb/DQ737895/Rattus	-0.74	1.36e-01	NA	10.91
Heart Failure VS Control	rno_piR_018701/gb/DQ737900/Rattus	-0.03	9.13e-01	NA	0.99
Heart Failure VS Control	rno_piR_018772/gb/DQ738008/Rattus	0.11	7.19e-01	NA	1.06
Heart Failure VS Control	rno_piR_018894/gb/DQ738175/Rattus	-0.9	7.25e-02	NA	10.83
Heart Failure VS Control	rno_piR_018975/gb/DQ738295/Rattus	0.13	7.9e-01	NA	3.2
Heart Failure VS Control	rno_piR_019062/gb/DQ738426/Rattus	0.2	NA	NA	0.47
Heart Failure VS Control	rno_piR_019093/gb/DQ738466/Rattus	-0.29	4.74e-01	NA	1.45
Heart Failure VS Control	rno_piR_019128/gb/DQ738513/Rattus	-0.86	8.23e-02	NA	27.69
Heart Failure VS Control	rno_piR_019141/gb/DQ738533/Rattus	-0.18	6.45e-01	NA	2.54
Heart Failure VS Control	rno_piR_019160/gb/DQ738557/Rattus	1.66	6.12e-04	1.36e-02	286.56
Heart Failure VS Control	rno_piR_019162/gb/DQ738559/Rattus	-0.56	2.75e-01	NA	6.89
Heart Failure VS Control	rno_piR_019204/gb/DQ738619/Rattus	0.14	NA	NA	0.44
Heart Failure VS Control	rno_piR_019228/gb/DQ738656/Rattus	-0.62	2.12e-01	NA	5.34
Heart Failure VS Control	rno_piR_019271/gb/DQ738716/Rattus	0	1e+00	NA	0
Heart Failure VS Control	rno_piR_019394/gb/DQ738895/Rattus	-0.01	9.85e-01	NA	1.61
Heart Failure VS Control	rno_piR_019475/gb/DQ739028/Rattus	-0.11	7.68e-01	NA	1.63
Heart Failure VS Control	rno_piR_019520/gb/DQ739095/Rattus	-0.53	2.93e-01	NA	3.37
Heart Failure VS Control	rno_piR_019558/gb/DQ739154/Rattus	0.02	9.44e-01	NA	0.06
Heart Failure VS Control	rno_piR_019622/gb/DQ739253/Rattus	-0.34	3.06e-01	NA	10.97
Heart Failure VS Control	rno_piR_019687/gb/DQ739354/Rattus	-0.25	5.26e-01	NA	1.62
Heart Failure VS Control	rno_piR_019709/gb/DQ739384/Rattus	-0.45	3.71e-01	NA	4.57
Heart Failure VS Control	rno_piR_019737/gb/DQ739425/Rattus	0.45	3.68e-01	NA	5.63
Heart Failure VS Control	rno_piR_019860/gb/DQ739624/Rattus	-0.14	5.97e-01	NA	0.76
Heart Failure VS Control	rno_piR_019966/gb/DQ739780/Rattus	0.22	NA	NA	1.23
Heart Failure VS Control	rno_piR_020021/gb/DQ739870/Rattus	-0.12	6.54e-01	NA	0.23
Heart Failure VS Control	rno_piR_020136/gb/DQ740054/Rattus	0.32	NA	NA	0.74
Heart Failure VS Control	rno_piR_020414/gb/DQ740495/Rattus	-0.62	1.41e-01	NA	7.22
Heart Failure VS Control	rno_piR_020500/gb/DQ740634/Rattus	0.88	7.17e-02	2.38e-01	61.34
Heart Failure VS Control	rno_piR_020552/gb/DQ740695/Rattus	0.33	4.32e-01	NA	2.93
Heart Failure VS Control	rno_piR_020568/gb/DQ740719/Rattus	0	1e+00	NA	0
Heart Failure VS Control	rno_piR_020627/gb/DQ740792/Rattus	0	1e+00	NA	0.12
Heart Failure VS Control	rno_piR_020632/gb/DQ740801/Rattus	0.12	7.5e-01	NA	1.53
Heart Failure VS Control	rno_piR_020667/gb/DQ740852/Rattus	0.13	6.03e-01	NA	0.19
Heart Failure VS Control	rno_piR_020688/gb/DQ740878/Rattus	0.25	6.02e-01	NA	4.93
Heart Failure VS Control	rno_piR_020835/gb/DQ741110/Rattus	-0.07	8e-01	NA	0.77
Heart Failure VS Control	rno_piR_020892/gb/DQ741199/Rattus	-0.51	2.69e-01	NA	9.7
Heart Failure VS Control	rno_piR_020896/gb/DQ741204/Rattus	0.26	6.06e-01	NA	7.34
Heart Failure VS Control	rno_piR_020897/gb/DQ741205/Rattus	0.01	9.63e-01	NA	0.42
Heart Failure VS Control	rno_piR_021094/gb/DQ741509/Rattus	-0.08	8.44e-01	NA	2.19
Heart Failure VS Control	rno_piR_021113/gb/DQ741536/Rattus	-0.07	8.21e-01	NA	0.99
Heart Failure VS Control	rno_piR_021245/gb/DQ741744/Rattus	-0.06	8.06e-01	NA	0.14
Heart Failure VS Control	rno_piR_021265/gb/DQ741770/Rattus	0.05	8.88e-01	NA	1.84
Heart Failure VS Control	rno_piR_021279/gb/DQ741795/Rattus	-0.01	9.7e-01	NA	0.94
Heart Failure VS Control	rno_piR_021362/gb/DQ741919/Rattus	0.02	9.44e-01	NA	0.06
Heart Failure VS Control	rno_piR_021377/gb/DQ741943/Rattus	-0.17	5.18e-01	NA	0.74
Heart Failure VS Control	rno_piR_021393/gb/DQ741964/Rattus	0.24	4.7e-01	NA	21.73
Heart Failure VS Control	rno_piR_021418/gb/DQ741995/Rattus	-0.06	8.35e-01	NA	0.96
Heart Failure VS Control	rno_piR_021421/gb/DQ742001/Rattus	0.17	NA	NA	0.37
Heart Failure VS Control	rno_piR_021540/gb/DQ742211/Rattus	0.06	8.66e-01	NA	35.53
Heart Failure VS Control	rno_piR_021549/gb/DQ742224/Rattus	0.3	NA	NA	0.62
Heart Failure VS Control	rno_piR_021585/gb/DQ742286/Rattus	0.02	9.44e-01	NA	0.06
Heart Failure VS Control	rno_piR_021603/gb/DQ742309/Rattus	0.02	9.44e-01	NA	0.06
Heart Failure VS Control	rno_piR_021608/gb/DQ742314/Rattus	0.07	7.8e-01	NA	0.06
Heart Failure VS Control	rno_piR_021635/gb/DQ742353/Rattus	0	1e+00	NA	0
Heart Failure VS Control	rno_piR_021698/gb/DQ742443/Rattus	-0.03	9.39e-01	NA	2.12
Heart Failure VS Control	rno_piR_021699/gb/DQ742445/Rattus	-0.55	1.9e-01	3.63e-01	53.4
Heart Failure VS Control	rno_piR_021705/gb/DQ742452/Rattus	-0.12	7.45e-01	NA	32.87
Heart Failure VS Control	rno_piR_021715/gb/DQ742469/Rattus	0	1e+00	NA	0
Heart Failure VS Control	rno_piR_021730/gb/DQ742489/Rattus	0.14	5.96e-01	NA	0.22
Heart Failure VS Control	rno_piR_021796/gb/DQ742599/Rattus	0.12	NA	NA	0.75
Heart Failure VS Control	rno_piR_021824/gb/DQ742640/Rattus	0.19	NA	NA	0.52
Heart Failure VS Control	rno_piR_021838/gb/DQ742662/Rattus	0.69	4.57e-02	NA	12.56
Heart Failure VS Control	rno_piR_021843/gb/DQ742670/Rattus	-0.13	7.46e-01	NA	25.28
Heart Failure VS Control	rno_piR_021845/gb/DQ742672/Rattus	0.51	2.01e-01	NA	13.91
Heart Failure VS Control	rno_piR_021864/gb/DQ742704/Rattus	-0.05	9.21e-01	NA	5.99
Heart Failure VS Control	rno_piR_021965/gb/DQ742854/Rattus	0.45	3.09e-01	4.79e-01	44.18
Heart Failure VS Control	rno_piR_021993/gb/DQ742894/Rattus	-0.38	2.44e-01	4.13e-01	51.87
Heart Failure VS Control	rno_piR_022029/gb/DQ742952/Rattus	-0.36	4.65e-01	NA	3.06
Heart Failure VS Control	rno_piR_022035/gb/DQ742963/Rattus	0.07	NA	NA	0.47
Heart Failure VS Control	rno_piR_022079/gb/DQ743024/Rattus	0	1e+00	NA	0
Heart Failure VS Control	rno_piR_022184/gb/DQ743189/Rattus	-0.11	6.6e-01	NA	0.37
Heart Failure VS Control	rno_piR_022219/gb/DQ743240/Rattus	0	9.92e-01	NA	0.39
Heart Failure VS Control	rno_piR_022224/gb/DQ743246/Rattus	0.06	NA	NA	0.52
Heart Failure VS Control	rno_piR_022313/gb/DQ743377/Rattus	0.07	6.63e-01	7.75e-01	182.18
Heart Failure VS Control	rno_piR_022386/gb/DQ743485/Rattus	-0.08	7.52e-01	NA	0.43
Heart Failure VS Control	rno_piR_022464/gb/DQ743605/Rattus	-0.54	2.74e-01	NA	3.22
Heart Failure VS Control	rno_piR_022599/gb/DQ743801/Rattus	-0.07	8.58e-01	NA	35.38
Heart Failure VS Control	rno_piR_022645/gb/DQ743863/Rattus	-0.17	6.94e-01	NA	23.32
Heart Failure VS Control	rno_piR_022659/gb/DQ743884/Rattus	-0.39	3.58e-01	NA	1.91
Heart Failure VS Control	rno_piR_022790/gb/DQ744078/Rattus	0	1e+00	NA	0
Heart Failure VS Control	rno_piR_022811/gb/DQ744116/Rattus	-0.17	7.29e-01	NA	3.68
Heart Failure VS Control	rno_piR_022822/gb/DQ744136/Rattus	0	NA	NA	0.65
Heart Failure VS Control	rno_piR_022861/gb/DQ744199/Rattus	0.12	NA	NA	0.4
Heart Failure VS Control	rno_piR_022874/gb/DQ744219/Rattus	0.07	7.73e-01	NA	0.11
Heart Failure VS Control	rno_piR_022882/gb/DQ744230/Rattus	-0.08	8.34e-01	NA	28.37
Heart Failure VS Control	rno_piR_022904/gb/DQ744269/Rattus	0.4	1.24e-01	NA	25.64
Heart Failure VS Control	rno_piR_023002/gb/DQ744431/Rattus	0	9.94e-01	NA	1.39
Heart Failure VS Control	rno_piR_023007/gb/DQ744437/Rattus	-0.86	3.35e-02	NA	24.99
Heart Failure VS Control	rno_piR_023039/gb/DQ744488/Rattus	-0.09	8.42e-01	NA	3.65
Heart Failure VS Control	rno_piR_023081/gb/DQ744544/Rattus	-0.84	8.62e-02	NA	13.43
Heart Failure VS Control	rno_piR_023117/gb/DQ744595/Rattus	-0.78	1.15e-01	NA	2.93
Heart Failure VS Control	rno_piR_023123/gb/DQ744605/Rattus	0.41	2.7e-01	NA	13.02
Heart Failure VS Control	rno_piR_023174/gb/DQ744672/Rattus	-0.13	6.47e-01	NA	0.64
Heart Failure VS Control	rno_piR_023312/gb/DQ744888/Rattus	0.25	NA	NA	0.3
Heart Failure VS Control	rno_piR_023320/gb/DQ744900/Rattus	0.07	7.8e-01	NA	0.07
Heart Failure VS Control	rno_piR_023425/gb/DQ745041/Rattus	0.16	5.28e-01	NA	0.07
Heart Failure VS Control	rno_piR_023463/gb/DQ745098/Rattus	0.14	7.48e-01	NA	2.79
Heart Failure VS Control	rno_piR_023471/gb/DQ745109/Rattus	1.05	8.93e-03	6.38e-02	337.3
Heart Failure VS Control	rno_piR_023489/gb/DQ745140/Rattus	-0.04	9.28e-01	NA	2.92
Heart Failure VS Control	rno_piR_023547/gb/DQ745239/Rattus	0.06	8.61e-01	NA	13.93
Heart Failure VS Control	rno_piR_023581/gb/DQ745288/Rattus	0.36	4.27e-01	NA	14.37
Heart Failure VS Control	rno_piR_023584/gb/DQ745296/Rattus	-0.07	8.67e-01	NA	1.47
Heart Failure VS Control	rno_piR_023618/gb/DQ745338/Rattus	-0.1	7.01e-01	NA	0.33
Heart Failure VS Control	rno_piR_023730/gb/DQ745502/Rattus	-0.06	8.64e-01	NA	2.13
Heart Failure VS Control	rno_piR_023755/gb/DQ745535/Rattus	-0.69	1.12e-01	NA	26.7
Heart Failure VS Control	rno_piR_023867/gb/DQ745707/Rattus	-0.13	7.85e-01	NA	3.57
Heart Failure VS Control	rno_piR_023921/gb/DQ745777/Rattus	0.07	7.73e-01	NA	0.1
Heart Failure VS Control	rno_piR_023924/gb/DQ745781/Rattus	-0.09	8.58e-01	NA	3.91
Heart Failure VS Control	rno_piR_024006/gb/DQ745904/Rattus	-0.36	3.95e-01	NA	13.84
Heart Failure VS Control	rno_piR_024042/gb/DQ745960/Rattus	-0.44	3.18e-01	NA	10.07
Heart Failure VS Control	rno_piR_024060/gb/DQ745990/Rattus	-0.11	6.69e-01	NA	0.5
Heart Failure VS Control	rno_piR_024069/gb/DQ746005/Rattus	0.25	3.22e-01	NA	0.2
Heart Failure VS Control	rno_piR_024092/gb/DQ746049/Rattus	-1.02	3.59e-02	NA	13.85
Heart Failure VS Control	rno_piR_024096/gb/DQ746055/Rattus	-0.21	4.69e-01	NA	0.67
Heart Failure VS Control	rno_piR_024109/gb/DQ746072/Rattus	0.79	7.94e-03	6.06e-02	70.02
Heart Failure VS Control	rno_piR_024305/gb/DQ746385/Rattus	0.03	9.17e-01	NA	0.54
Heart Failure VS Control	rno_piR_024320/gb/DQ746405/Rattus	0.89	7.56e-02	NA	15.78
Heart Failure VS Control	rno_piR_024333/gb/DQ746426/Rattus	-0.8	1.17e-01	NA	5.69
Heart Failure VS Control	rno_piR_024362/gb/DQ746465/Rattus	0	1e+00	NA	0.19
Heart Failure VS Control	rno_piR_024382/gb/DQ746496/Rattus	-0.24	5.24e-01	6.61e-01	54.77
Heart Failure VS Control	rno_piR_024475/gb/DQ746638/Rattus	-0.51	2.75e-01	NA	7.62
Heart Failure VS Control	rno_piR_024582/gb/DQ746784/Rattus	-0.42	4.08e-01	NA	3.39
Heart Failure VS Control	rno_piR_024600/gb/DQ746813/Rattus	-0.06	8.22e-01	NA	0.85
Heart Failure VS Control	rno_piR_024608/gb/DQ746826/Rattus	0.1	6.97e-01	NA	0.1
Heart Failure VS Control	rno_piR_024810/gb/DQ747137/Rattus	-0.03	8.95e-01	NA	0.11
Heart Failure VS Control	rno_piR_024838/gb/DQ747175/Rattus	-0.69	5.87e-02	NA	9.42
Heart Failure VS Control	rno_piR_024921/gb/DQ747308/Rattus	0.91	7.38e-02	NA	10.15
Heart Failure VS Control	rno_piR_024926/gb/DQ747317/Rattus	-0.25	6.18e-01	NA	6.48
Heart Failure VS Control	rno_piR_024947/gb/DQ747347/Rattus	0.22	5.31e-01	NA	17.26
Heart Failure VS Control	rno_piR_024951/gb/DQ747358/Rattus	-0.03	8.95e-01	NA	0.11
Heart Failure VS Control	rno_piR_025054/gb/DQ747507/Rattus	-1.26	9.66e-03	NA	11.04
Heart Failure VS Control	rno_piR_025102/gb/DQ747573/Rattus	0.06	8.47e-01	NA	0.82
Heart Failure VS Control	rno_piR_025269/gb/DQ747823/Rattus	0.08	NA	NA	1.63
Heart Failure VS Control	rno_piR_025291/gb/DQ747858/Rattus	-0.13	7.67e-01	NA	1.46
Heart Failure VS Control	rno_piR_025314/gb/DQ747893/Rattus	0.25	2.3e-01	4.01e-01	681.89
Heart Failure VS Control	rno_piR_025317/gb/DQ747897/Rattus	-0.16	7.11e-01	NA	2.02
Heart Failure VS Control	rno_piR_025392/gb/DQ748001/Rattus	-0.19	4.68e-01	NA	0.6
Heart Failure VS Control	rno_piR_025394/gb/DQ748003/Rattus	-0.06	8.06e-01	NA	0.14
Heart Failure VS Control	rno_piR_025397/gb/DQ748007/Rattus	-0.72	1.61e-01	NA	4.54
Heart Failure VS Control	rno_piR_025429/gb/DQ748062/Rattus	-1.22	7.29e-03	NA	9.93
Heart Failure VS Control	rno_piR_025431/gb/DQ748064/Rattus	-0.12	7.89e-01	NA	7.38
Heart Failure VS Control	rno_piR_025478/gb/DQ748134/Rattus	0.02	9.44e-01	NA	0.06
Heart Failure VS Control	rno_piR_025506/gb/DQ748185/Rattus	0.03	9.14e-01	NA	0.92
Heart Failure VS Control	rno_piR_025635/gb/DQ748390/Rattus	0.21	NA	NA	0.63
Heart Failure VS Control	rno_piR_025703/gb/DQ748487/Rattus	-0.01	9.77e-01	NA	0.08
Heart Failure VS Control	rno_piR_025763/gb/DQ748578/Rattus	0.41	4.16e-01	NA	5.12
Heart Failure VS Control	rno_piR_025860/gb/DQ748720/Rattus	-0.08	7.46e-01	NA	0.17
Heart Failure VS Control	rno_piR_025901/gb/DQ748785/Rattus	0	9.92e-01	NA	0.29
Heart Failure VS Control	rno_piR_025960/gb/DQ748870/Rattus	0.44	3.77e-01	NA	5.79
Heart Failure VS Control	rno_piR_026008/gb/DQ748957/Rattus	0.21	4.11e-01	NA	0.12
Heart Failure VS Control	rno_piR_026070/gb/DQ749059/Rattus	0.06	8.25e-01	NA	0.53
Heart Failure VS Control	rno_piR_026139/gb/DQ749160/Rattus	-0.46	3.6e-01	NA	6.07
Heart Failure VS Control	rno_piR_026142/gb/DQ749164/Rattus	-0.67	1.67e-01	NA	9.07
Heart Failure VS Control	rno_piR_026209/gb/DQ749265/Rattus	-0.03	8.95e-01	NA	0.11
Heart Failure VS Control	rno_piR_026295/gb/DQ749389/Rattus	-1.04	2.49e-02	NA	9.84
Heart Failure VS Control	rno_piR_026309/gb/DQ749411/Rattus	0.29	NA	NA	0.3
Heart Failure VS Control	rno_piR_026358/gb/DQ749484/Rattus	-0.38	4.02e-01	NA	2.04
Heart Failure VS Control	rno_piR_026374/gb/DQ749508/Rattus	-1.45	2.68e-03	NA	13.32
Heart Failure VS Control	rno_piR_026382/gb/DQ749517/Rattus	-0.49	2.13e-01	NA	20.72
Heart Failure VS Control	rno_piR_026490/gb/DQ749672/Rattus	0.06	8.72e-01	NA	33.28
Heart Failure VS Control	rno_piR_026532/gb/DQ749743/Rattus	-0.24	5.38e-01	NA	1.36
Heart Failure VS Control	rno_piR_026570/gb/DQ749795/Rattus	0.01	9.64e-01	NA	0.9
Heart Failure VS Control	rno_piR_026590/gb/DQ749824/Rattus	-0.01	9.79e-01	NA	3.51
Heart Failure VS Control	rno_piR_026736/gb/DQ750055/Rattus	0	1e+00	NA	0
Heart Failure VS Control	rno_piR_026859/gb/DQ750231/Rattus	0	1e+00	NA	0
Heart Failure VS Control	rno_piR_026864/gb/DQ750237/Rattus	-0.29	4.99e-01	NA	8.74
Heart Failure VS Control	rno_piR_026875/gb/DQ750252/Rattus	-0.09	8.24e-01	NA	2.74
Heart Failure VS Control	rno_piR_026882/gb/DQ750260/Rattus	-0.27	4.17e-01	NA	1.03
Heart Failure VS Control	rno_piR_026984/gb/DQ750406/Rattus	-0.61	2.34e-01	NA	4.58
Heart Failure VS Control	rno_piR_027109/gb/DQ750590/Rattus	-0.93	5.19e-02	NA	7.7
Heart Failure VS Control	rno_piR_027313/gb/DQ750888/Rattus	0.08	7.55e-01	NA	0.12
Heart Failure VS Control	rno_piR_027383/gb/DQ750998/Rattus	-0.04	9.07e-01	NA	1.61
Heart Failure VS Control	rno_piR_027386/gb/DQ751002/Rattus	-0.06	8.57e-01	NA	1.1
Heart Failure VS Control	rno_piR_027390/gb/DQ751007/Rattus	0.13	6.1e-01	NA	0.05
Heart Failure VS Control	rno_piR_027486/gb/DQ751148/Rattus	-0.42	4.06e-01	NA	5.39
Heart Failure VS Control	rno_piR_027501/gb/DQ751171/Rattus	-0.02	9.6e-01	NA	1.07
Heart Failure VS Control	rno_piR_027508/gb/DQ751180/Rattus	-0.02	9.6e-01	NA	1.81
Heart Failure VS Control	rno_piR_027553/gb/DQ751241/Rattus	0.09	8.49e-01	NA	3.22
Heart Failure VS Control	rno_piR_027589/gb/DQ751295/Rattus	0.1	6.97e-01	NA	0.1
Heart Failure VS Control	rno_piR_027597/gb/DQ751314/Rattus	0.08	7.55e-01	NA	0.12
Heart Failure VS Control	rno_piR_027815/gb/DQ751661/Rattus	-0.25	5.31e-01	NA	1.77
Heart Failure VS Control	rno_piR_027821/gb/DQ751672/Rattus	1.25	1.58e-03	2.5e-02	46.62
Heart Failure VS Control	rno_piR_027852/gb/DQ751724/Rattus	0.05	9.17e-01	NA	3.14
Heart Failure VS Control	rno_piR_027887/gb/DQ751789/Rattus	-1.12	2e-02	NA	9.12
Heart Failure VS Control	rno_piR_027968/gb/DQ751913/Rattus	-1.12	1.76e-02	NA	8.65
Heart Failure VS Control	rno_piR_027981/gb/DQ751934/Rattus	-0.86	7.47e-02	NA	10.89
Heart Failure VS Control	rno_piR_027999/gb/DQ751962/Rattus	-1.99	5.74e-05	NA	10.11
Heart Failure VS Control	rno_piR_028038/gb/DQ752014/Rattus	0.48	1.45e-01	NA	27.6
Heart Failure VS Control	rno_piR_028063/gb/DQ752048/Rattus	0.04	8.65e-01	NA	0.03
Heart Failure VS Control	rno_piR_028078/gb/DQ752069/Rattus	0.04	8.65e-01	NA	0.03
Heart Failure VS Control	rno_piR_028147/gb/DQ752177/Rattus	0.13	NA	NA	1
Heart Failure VS Control	rno_piR_028219/gb/DQ752294/Rattus	-0.35	4.69e-01	NA	3.01
Heart Failure VS Control	rno_piR_028365/gb/DQ752508/Rattus	-0.17	6.55e-01	NA	16.31
Heart Failure VS Control	rno_piR_028371/gb/DQ752516/Rattus	-0.26	5.06e-01	NA	1.33
Heart Failure VS Control	rno_piR_028442/gb/DQ752625/Rattus	-0.66	1.38e-01	NA	15.61
Heart Failure VS Control	rno_piR_028455/gb/DQ752648/Rattus	-0.1	7.25e-01	NA	0.86
Heart Failure VS Control	rno_piR_028510/gb/DQ752735/Rattus	0.84	8.73e-02	NA	12.61
Heart Failure VS Control	rno_piR_028552/gb/DQ752796/Rattus	-0.61	1.44e-01	NA	1.37
Heart Failure VS Control	rno_piR_028562/gb/DQ752810/Rattus	0.31	3.51e-01	5.18e-01	57.55
Heart Failure VS Control	rno_piR_028567/gb/DQ752816/Rattus	-1.01	3.26e-02	NA	9.73
Heart Failure VS Control	rno_piR_028596/gb/DQ752862/Rattus	0.15	NA	NA	0.64
Heart Failure VS Control	rno_piR_028641/gb/DQ752928/Rattus	-0.27	5.21e-01	6.6e-01	128.62
Heart Failure VS Control	rno_piR_028712/gb/DQ753041/Rattus	0.08	7.58e-01	NA	0.1
Heart Failure VS Control	rno_piR_028718/gb/DQ753049/Rattus	0	1e+00	NA	0
Heart Failure VS Control	rno_piR_028743/gb/DQ753087/Rattus	0.08	7.54e-01	NA	0.14
Heart Failure VS Control	rno_piR_028745/gb/DQ753090/Rattus	0.41	3.67e-01	NA	21.55
Heart Failure VS Control	rno_piR_028761/gb/DQ753113/Rattus	0.34	4.74e-01	6.17e-01	78.38
Heart Failure VS Control	rno_piR_028791/gb/DQ753161/Rattus	-0.04	8.89e-01	NA	0.35
Heart Failure VS Control	rno_piR_028824/gb/DQ753213/Rattus	0	1e+00	NA	0
Heart Failure VS Control	rno_piR_028860/gb/DQ753262/Rattus	0.1	6.97e-01	NA	0.06
Heart Failure VS Control	rno_piR_028884/gb/DQ753301/Rattus	-0.52	2.75e-01	NA	3.1
Heart Failure VS Control	rno_piR_029136/gb/DQ753686/Rattus	-0.27	5.89e-01	NA	4.27
Heart Failure VS Control	rno_piR_029147/gb/DQ753702/Rattus	0.4	4.25e-01	NA	5.31
Heart Failure VS Control	rno_piR_029154/gb/DQ753713/Rattus	0.12	NA	NA	0.4
Heart Failure VS Control	rno_piR_029195/gb/DQ753780/Rattus	0	1e+00	NA	0
Heart Failure VS Control	rno_piR_029209/gb/DQ753795/Rattus	0.02	9.44e-01	NA	0.06
Heart Failure VS Control	rno_piR_029239/gb/DQ753838/Rattus	-0.04	9.24e-01	NA	2.13
Heart Failure VS Control	rno_piR_029282/gb/DQ753904/Rattus	0.04	9.31e-01	NA	2.94
Heart Failure VS Control	rno_piR_029323/gb/DQ753967/Rattus	-0.34	5.01e-01	NA	4.5
Heart Failure VS Control	rno_piR_029342/gb/DQ753994/Rattus	0.02	9.44e-01	NA	0.06
Heart Failure VS Control	rno_piR_029358/gb/DQ754027/Rattus	0.08	7.56e-01	NA	0.2
Heart Failure VS Control	rno_piR_029420/gb/DQ754115/Rattus	-0.05	8.39e-01	NA	0.37
Heart Failure VS Control	rno_piR_029600/gb/DQ754400/Rattus	-0.11	7.17e-01	NA	0.87
Heart Failure VS Control	rno_piR_029637/gb/DQ754451/Rattus	0.09	8.15e-01	NA	16.59
Heart Failure VS Control	rno_piR_029653/gb/DQ754473/Rattus	0.1	6.97e-01	NA	0.12
Heart Failure VS Control	rno_piR_029702/gb/DQ754545/Rattus	-0.04	9.36e-01	NA	4.4
Heart Failure VS Control	rno_piR_029766/gb/DQ754653/Rattus	-0.15	6.92e-01	NA	1.29
Heart Failure VS Control	rno_piR_029770/gb/DQ754659/Rattus	0.12	6.34e-01	NA	0.47
Heart Failure VS Control	rno_piR_029807/gb/DQ754713/Rattus	-0.56	2.47e-01	NA	3.14
Heart Failure VS Control	rno_piR_029809/gb/DQ754718/Rattus	-0.03	8.95e-01	NA	0.11
Heart Failure VS Control	rno_piR_029864/gb/DQ754803/Rattus	-0.27	5.93e-01	NA	3.67
Heart Failure VS Control	rno_piR_029885/gb/DQ754831/Rattus	0.1	6.97e-01	NA	0.12
Heart Failure VS Control	rno_piR_029919/gb/DQ754877/Rattus	0.35	NA	NA	0.68
Heart Failure VS Control	rno_piR_029960/gb/DQ754942/Rattus	-0.33	4.14e-01	NA	1.79
Heart Failure VS Control	rno_piR_029978/gb/DQ754967/Rattus	-0.28	4.74e-01	NA	1.27
Heart Failure VS Control	rno_piR_029980/gb/DQ754969/Rattus	-1.1	8.47e-03	6.16e-02	256.94
Heart Failure VS Control	rno_piR_030012/gb/DQ755009/Rattus	0.1	6.97e-01	NA	0.1
Heart Failure VS Control	rno_piR_030099/gb/DQ755155/Rattus	0.3	4.21e-01	NA	10.64
Heart Failure VS Control	rno_piR_030144/gb/DQ755217/Rattus	-0.46	2.28e-01	4e-01	49.67
Heart Failure VS Control	rno_piR_030169/gb/DQ755259/Rattus	0.1	NA	NA	0.42
Heart Failure VS Control	rno_piR_030184/gb/DQ755283/Rattus	0.19	4.58e-01	NA	0.1
Heart Failure VS Control	rno_piR_030263/gb/DQ755394/Rattus	0.1	6.97e-01	NA	0.1
Heart Failure VS Control	rno_piR_030305/gb/DQ755453/Rattus	0.09	NA	NA	0.55
Heart Failure VS Control	rno_piR_030349/gb/DQ755524/Rattus	0.04	8.65e-01	NA	0.03
Heart Failure VS Control	rno_piR_030373/gb/DQ755561/Rattus	0.49	3.39e-01	NA	9.26
Heart Failure VS Control	rno_piR_030419/gb/DQ755637/Rattus	-0.32	4.78e-01	NA	2.32
Heart Failure VS Control	rno_piR_030423/gb/DQ755643/Rattus	0.08	7.59e-01	NA	0.22
Heart Failure VS Control	rno_piR_030451/gb/DQ755684/Rattus	0.07	7.8e-01	NA	0.06
Heart Failure VS Control	rno_piR_030453/gb/DQ755688/Rattus	0.05	9.18e-01	NA	8.69
Heart Failure VS Control	rno_piR_030527/gb/DQ755798/Rattus	-0.14	7.11e-01	NA	1.34
Heart Failure VS Control	rno_piR_030566/gb/DQ755852/Rattus	0.14	NA	NA	0.45
Heart Failure VS Control	rno_piR_030575/gb/DQ755866/Rattus	0.09	8.56e-01	NA	9.06
Heart Failure VS Control	rno_piR_030620/gb/DQ755932/Rattus	-0.23	6.04e-01	NA	1.72
Heart Failure VS Control	rno_piR_030689/gb/DQ756027/Rattus	-0.06	8.06e-01	NA	0.14
Heart Failure VS Control	rno_piR_030779/gb/DQ756156/Rattus	-0.05	8.43e-01	NA	0.39
Heart Failure VS Control	rno_piR_030818/gb/DQ756211/Rattus	0.22	6.55e-01	NA	9.08
Heart Failure VS Control	rno_piR_031011/gb/DQ756498/Rattus	0.3	5.59e-01	NA	8.3
Heart Failure VS Control	rno_piR_031022/gb/DQ756513/Rattus	-0.01	9.88e-01	NA	4.82
Heart Failure VS Control	rno_piR_031043/gb/DQ756539/Rattus	-0.97	5.83e-03	5.45e-02	1803.31
Heart Failure VS Control	rno_piR_031126/gb/DQ756668/Rattus	0.24	6.2e-01	NA	4.35
Heart Failure VS Control	rno_piR_031129/gb/DQ756671/Rattus	-0.86	8.39e-02	NA	9.82
Heart Failure VS Control	rno_piR_031279/gb/DQ756895/Rattus	1.63	1.37e-03	NA	33.14
Heart Failure VS Control	rno_piR_031311/gb/DQ756939/Rattus	-0.35	3.98e-01	NA	32.53
Heart Failure VS Control	rno_piR_031317/gb/DQ756950/Rattus	0.05	8.88e-01	NA	1.82
Heart Failure VS Control	rno_piR_031326/gb/DQ756965/Rattus	-0.09	7.25e-01	NA	0.25
Heart Failure VS Control	rno_piR_031447/gb/DQ757145/Rattus	-0.04	8.89e-01	NA	0.35
Heart Failure VS Control	rno_piR_031448/gb/DQ757146/Rattus	0	9.92e-01	NA	0.29
Heart Failure VS Control	rno_piR_031471/gb/DQ757178/Rattus	0.1	8.52e-01	NA	5.4
Heart Failure VS Control	rno_piR_031478/gb/DQ757186/Rattus	0	9.97e-01	NA	4.05
Heart Failure VS Control	rno_piR_031517/gb/DQ757238/Rattus	-0.5	3.27e-01	NA	3.78
Heart Failure VS Control	rno_piR_031560/gb/DQ757314/Rattus	-0.53	2.22e-01	NA	16.88
Heart Failure VS Control	rno_piR_031731/gb/DQ757560/Rattus	0	1e+00	NA	0
Heart Failure VS Control	rno_piR_031732/gb/DQ757561/Rattus	-0.72	1.56e-01	NA	4.32
Heart Failure VS Control	rno_piR_031928/gb/DQ757846/Rattus	-0.89	4.64e-02	NA	31.41
Heart Failure VS Control	rno_piR_032080/gb/DQ758061/Rattus	0	1e+00	NA	0
Heart Failure VS Control	rno_piR_032115/gb/DQ758113/Rattus	0.08	7.89e-01	NA	0.66
Heart Failure VS Control	rno_piR_032154/gb/DQ758175/Rattus	0.21	NA	NA	0.3
Heart Failure VS Control	rno_piR_032173/gb/DQ758200/Rattus	-0.14	7.12e-01	NA	38.64
Heart Failure VS Control	rno_piR_032276/gb/DQ758369/Rattus	-0.02	9.64e-01	NA	2.09
Heart Failure VS Control	rno_piR_032393/gb/DQ758534/Rattus	0.11	NA	NA	0.84
Heart Failure VS Control	rno_piR_032407/gb/DQ758561/Rattus	-0.26	5.9e-01	NA	3.07
Heart Failure VS Control	rno_piR_032452/gb/DQ758628/Rattus	-0.41	3.36e-01	5.05e-01	458.78
Heart Failure VS Control	rno_piR_032453/gb/DQ758629/Rattus	0.07	7.8e-01	NA	0.06
Heart Failure VS Control	rno_piR_032470/gb/DQ758654/Rattus	-0.17	7.02e-01	NA	2.76
Heart Failure VS Control	rno_piR_032553/gb/DQ758774/Rattus	0.22	NA	NA	1.08
Heart Failure VS Control	rno_piR_032559/gb/DQ758784/Rattus	0.12	NA	NA	0.8
Heart Failure VS Control	rno_piR_032671/gb/DQ758950/Rattus	0.61	2.35e-01	NA	7.58
Heart Failure VS Control	rno_piR_032692/gb/DQ758975/Rattus	0.23	3.76e-01	NA	0.15
Heart Failure VS Control	rno_piR_032708/gb/DQ759003/Rattus	-0.34	5.06e-01	NA	4.9
Heart Failure VS Control	rno_piR_032735/gb/DQ759038/Rattus	0	1e+00	NA	0
Heart Failure VS Control	rno_piR_032777/gb/DQ759104/Rattus	0.28	5.08e-01	6.53e-01	45.4
Heart Failure VS Control	rno_piR_032783/gb/DQ759113/Rattus	0.27	3.03e-01	NA	0.22
Heart Failure VS Control	rno_piR_032799/gb/DQ759134/Rattus	1.16	1.38e-02	8.44e-02	114.96
Heart Failure VS Control	rno_piR_032829/gb/DQ759181/Rattus	0.02	9.7e-01	9.88e-01	798.83
Heart Failure VS Control	rno_piR_032851/gb/DQ759210/Rattus	-0.25	5.35e-01	NA	3.44
Heart Failure VS Control	rno_piR_032853/gb/DQ759214/Rattus	-0.32	3.45e-01	NA	1.21
Heart Failure VS Control	rno_piR_032940/gb/DQ759339/Rattus	-0.92	1.44e-02	NA	21.21
Heart Failure VS Control	rno_piR_032983/gb/DQ759401/Rattus	0.08	7.66e-01	NA	0.17
Heart Failure VS Control	rno_piR_033106/gb/DQ759580/Rattus	-1.13	2.13e-02	NA	7.14
Heart Failure VS Control	rno_piR_033174/gb/DQ759688/Rattus	0.4	3.91e-01	NA	4.68
Heart Failure VS Control	rno_piR_033222/gb/DQ759755/Rattus	-0.55	1.9e-01	NA	27.31
Heart Failure VS Control	rno_piR_033223/gb/DQ759756/Rattus	0	1e+00	NA	0.72
Heart Failure VS Control	rno_piR_033296/gb/DQ759867/Rattus	-0.49	2.42e-01	NA	9.46
Heart Failure VS Control	rno_piR_033343/gb/DQ759925/Rattus	-0.14	7.71e-01	NA	3.18
Heart Failure VS Control	rno_piR_033362/gb/DQ759953/Rattus	0.1	7.05e-01	NA	0.46
Heart Failure VS Control	rno_piR_033519/gb/DQ760176/Rattus	-1.1	1.84e-02	NA	7.53
Heart Failure VS Control	rno_piR_033530/gb/DQ760191/Rattus	0.13	7.91e-01	NA	4.76
Heart Failure VS Control	rno_piR_033626/gb/DQ760331/Rattus	0.08	8.67e-01	NA	8.52
Heart Failure VS Control	rno_piR_033679/gb/DQ760404/Rattus	-0.05	8.73e-01	NA	0.94
Heart Failure VS Control	rno_piR_033684/gb/DQ760410/Rattus	-0.1	7.38e-01	NA	0.78
Heart Failure VS Control	rno_piR_033733/gb/DQ760486/Rattus	-0.1	8.38e-01	NA	6.55
Heart Failure VS Control	rno_piR_033739/gb/DQ760495/Rattus	-0.09	7.8e-01	NA	1.07
Heart Failure VS Control	rno_piR_033803/gb/DQ760581/Rattus	-0.42	4.05e-01	NA	3.93
Heart Failure VS Control	rno_piR_033815/gb/DQ760599/Rattus	-0.46	3.63e-01	NA	3.1
Heart Failure VS Control	rno_piR_033824/gb/DQ760610/Rattus	0.72	7.65e-02	NA	36.13
Heart Failure VS Control	rno_piR_033981/gb/DQ760865/Rattus	0.33	3.74e-01	NA	1.65
Heart Failure VS Control	rno_piR_034018/gb/DQ760917/Rattus	0.02	9.66e-01	NA	1.82
Heart Failure VS Control	rno_piR_034089/gb/DQ761028/Rattus	-0.33	3.84e-01	NA	1.81
Heart Failure VS Control	rno_piR_034096/gb/DQ761038/Rattus	0.04	9.27e-01	NA	1.49
Heart Failure VS Control	rno_piR_034148/gb/DQ761108/Rattus	-0.15	6.9e-01	NA	1.3
Heart Failure VS Control	rno_piR_034252/gb/DQ761256/Rattus	-0.01	9.77e-01	NA	0.08
Heart Failure VS Control	rno_piR_034365/gb/DQ761424/Rattus	-0.79	1.17e-01	NA	8.71
Heart Failure VS Control	rno_piR_034378/gb/DQ761444/Rattus	0.02	9.44e-01	NA	0.06
Heart Failure VS Control	rno_piR_034484/gb/DQ761589/Rattus	0.07	8.87e-01	NA	27.94
Heart Failure VS Control	rno_piR_034560/gb/DQ761689/Rattus	-0.79	9.21e-02	NA	7.02
Heart Failure VS Control	rno_piR_034641/gb/DQ761817/Rattus	-0.06	8.06e-01	NA	0.16
Heart Failure VS Control	rno_piR_034684/gb/DQ761874/Rattus	-0.18	7.28e-01	NA	6.34
Heart Failure VS Control	rno_piR_034700/gb/DQ761899/Rattus	-0.08	7.46e-01	NA	0.17
Heart Failure VS Control	rno_piR_034720/gb/DQ761928/Rattus	-0.06	9.05e-01	NA	5.26
Heart Failure VS Control	rno_piR_034765/gb/DQ761994/Rattus	0.13	6.1e-01	NA	0.05
Heart Failure VS Control	rno_piR_034800/gb/DQ762048/Rattus	-0.02	NA	NA	1.03
Heart Failure VS Control	rno_piR_034827/gb/DQ762086/Rattus	-0.74	1.09e-01	NA	9.03
Heart Failure VS Control	rno_piR_034837/gb/DQ762098/Rattus	-0.04	8.84e-01	NA	0.75
Heart Failure VS Control	rno_piR_034905/gb/DQ762197/Rattus	-0.81	9.08e-02	NA	12.5
Heart Failure VS Control	rno_piR_034924/gb/DQ762224/Rattus	-0.49	3.4e-01	NA	9.72
Heart Failure VS Control	rno_piR_035073/gb/DQ762456/Rattus	0	1e+00	NA	0.16
Heart Failure VS Control	rno_piR_035124/gb/DQ762530/Rattus	0.14	5.96e-01	NA	0.26
Heart Failure VS Control	rno_piR_035169/gb/DQ762599/Rattus	-0.23	5.78e-01	NA	11.32
Heart Failure VS Control	rno_piR_035215/gb/DQ762654/Rattus	0.6	2.1e-01	NA	7.74
Heart Failure VS Control	rno_piR_035262/gb/DQ762728/Rattus	-0.44	3.69e-01	NA	2.49
Heart Failure VS Control	rno_piR_035272/gb/DQ762740/Rattus	-0.44	1.66e-01	NA	17.33
Heart Failure VS Control	rno_piR_035297/gb/DQ762778/Rattus	-0.29	5.74e-01	NA	7.5
Heart Failure VS Control	rno_piR_035304/gb/DQ762786/Rattus	0.36	4.24e-01	NA	9.25
Heart Failure VS Control	rno_piR_035452/gb/DQ763010/Rattus	-0.32	4.07e-01	5.61e-01	164.84
Heart Failure VS Control	rno_piR_035536/gb/DQ763132/Rattus	0.22	NA	NA	0.32
Heart Failure VS Control	rno_piR_035673/gb/DQ763351/Rattus	-0.76	1.08e-01	NA	11.03
Heart Failure VS Control	rno_piR_035685/gb/DQ763366/Rattus	-0.33	3.84e-01	NA	1.54
Heart Failure VS Control	rno_piR_035845/gb/DQ763579/Rattus	-0.66	1.7e-01	NA	15.75
Heart Failure VS Control	rno_piR_035871/gb/DQ763623/Rattus	-0.03	9.34e-01	NA	1.82
Heart Failure VS Control	rno_piR_035898/gb/DQ763663/Rattus	0.47	3.5e-01	NA	7.86
Heart Failure VS Control	rno_piR_035974/gb/DQ763768/Rattus	0.16	5.28e-01	NA	0.07
Heart Failure VS Control	rno_piR_035993/gb/DQ763804/Rattus	-0.63	1.36e-01	3.1e-01	78.65
Heart Failure VS Control	rno_piR_036055/gb/DQ763889/Rattus	-0.61	1.87e-01	NA	9.99
Heart Failure VS Control	rno_piR_036067/gb/DQ763905/Rattus	-0.25	5.35e-01	NA	1.94
Heart Failure VS Control	rno_piR_036096/gb/DQ763944/Rattus	0.07	NA	NA	0.54
Heart Failure VS Control	rno_piR_036136/gb/DQ764000/Rattus	0	1e+00	NA	0
Heart Failure VS Control	rno_piR_036145/gb/DQ764012/Rattus	-0.94	6.46e-02	NA	4.7
Heart Failure VS Control	rno_piR_036217/gb/DQ764123/Rattus	0.17	NA	NA	0.37
Heart Failure VS Control	rno_piR_036493/gb/DQ764532/Rattus	-0.55	7.11e-02	NA	14.85
Heart Failure VS Control	rno_piR_036501/gb/DQ764544/Rattus	0.25	3.22e-01	NA	0.2
Heart Failure VS Control	rno_piR_036535/gb/DQ764592/Rattus	-0.51	2.03e-01	NA	14.61
Heart Failure VS Control	rno_piR_036566/gb/DQ764635/Rattus	0.55	2.4e-01	4.1e-01	134.91
Heart Failure VS Control	rno_piR_036637/gb/DQ764732/Rattus	-0.37	4.16e-01	NA	1.36
Heart Failure VS Control	rno_piR_036766/gb/DQ764933/Rattus	0.07	7.73e-01	NA	0.1
Heart Failure VS Control	rno_piR_036768/gb/DQ764935/Rattus	-0.29	5.6e-01	NA	5.29
Heart Failure VS Control	rno_piR_036838/gb/DQ765037/Rattus	-0.37	4.21e-01	NA	3.29
Heart Failure VS Control	rno_piR_036845/gb/DQ765051/Rattus	-0.11	7.54e-01	NA	1.45
Heart Failure VS Control	rno_piR_037018/gb/DQ765296/Rattus	0.08	8.31e-01	NA	1.7
Heart Failure VS Control	rno_piR_037038/gb/DQ765324/Rattus	-0.64	1.29e-01	NA	18.03
Heart Failure VS Control	rno_piR_037215/gb/DQ765615/Rattus	0.12	7.07e-01	NA	3.16
Heart Failure VS Control	rno_piR_037237/gb/DQ765658/Rattus	-0.1	8.32e-01	NA	2.03
Heart Failure VS Control	rno_piR_037274/gb/DQ765719/Rattus	-0.44	3.34e-01	NA	2.88
Heart Failure VS Control	rno_piR_037364/gb/DQ765867/Rattus	-0.12	6.5e-01	NA	0.55
Heart Failure VS Control	rno_piR_037401/gb/DQ765923/Rattus	0.19	4.58e-01	NA	0.1
Heart Failure VS Control	rno_piR_037423/gb/DQ765950/Rattus	-0.33	4.95e-01	NA	3.66
Heart Failure VS Control	rno_piR_037475/gb/DQ766025/Rattus	0.27	NA	NA	0.56
Heart Failure VS Control	rno_piR_037515/gb/DQ766093/Rattus	0.49	1.57e-01	3.28e-01	271.93
Heart Failure VS Control	rno_piR_037675/gb/DQ766306/Rattus	0.3	NA	NA	0.62
Heart Failure VS Control	rno_piR_037696/gb/DQ766336/Rattus	-0.85	6.84e-02	NA	2.5
Heart Failure VS Control	rno_piR_037755/gb/DQ766425/Rattus	-0.02	9.55e-01	NA	1.37
Heart Failure VS Control	rno_piR_037823/gb/DQ766515/Rattus	-0.1	7.81e-01	NA	1.43
Heart Failure VS Control	rno_piR_037849/gb/DQ766555/Rattus	-0.39	3.32e-01	NA	19.07
Heart Failure VS Control	rno_piR_037885/gb/DQ766605/Rattus	-0.22	5.67e-01	NA	22.72
Heart Failure VS Control	rno_piR_037903/gb/DQ766632/Rattus	-0.66	1.45e-01	NA	8.51
Heart Failure VS Control	rno_piR_037931/gb/DQ766674/Rattus	0.27	4.28e-01	NA	9.11
Heart Failure VS Control	rno_piR_037933/gb/DQ766680/Rattus	0.09	NA	NA	1.18
Heart Failure VS Control	rno_piR_037938/gb/DQ766688/Rattus	-0.07	8.61e-01	NA	1.13
Heart Failure VS Control	rno_piR_037982/gb/DQ766745/Rattus	0.38	4.22e-01	NA	8.06
Heart Failure VS Control	rno_piR_037990/gb/DQ766758/Rattus	-0.54	2.36e-01	NA	16.55
Heart Failure VS Control	rno_piR_038137/gb/DQ766992/Rattus	0.02	9.44e-01	NA	0.06
Heart Failure VS Control	rno_piR_038144/gb/DQ767001/Rattus	0.04	8.65e-01	NA	0.03
Heart Failure VS Control	rno_piR_038154/gb/DQ767019/Rattus	0	1e+00	NA	0
Heart Failure VS Control	rno_piR_038198/gb/DQ767086/Rattus	-0.17	5.6e-01	NA	0.76
Heart Failure VS Control	rno_piR_038242/gb/DQ767152/Rattus	-0.09	7.4e-01	NA	0.79
Heart Failure VS Control	rno_piR_038396/gb/DQ767365/Rattus	0.16	5.21e-01	NA	0.28
Heart Failure VS Control	rno_piR_038484/gb/DQ767489/Rattus	-0.02	9.4e-01	NA	0.6
Heart Failure VS Control	rno_piR_038500/gb/DQ767516/Rattus	-0.29	5.39e-01	NA	2.91
Heart Failure VS Control	rno_piR_038503/gb/DQ767520/Rattus	0.21	NA	NA	0.3
