# Supplementary material for: Pressure overload-induced systolic heart failure is associated with characteristic myocardial microRNA expression signature and post-transcriptional gene regulation in male rats
Source: Sci Rep. 2023 Sep 26;13:16122. doi: 10.1038/s41598-023-43171-1 (PMC10522609; doi:10.1038/s41598-023-43171-1)
Supplement: Supplementary file 4 — Supplementary Table 4. [file 41598_2023_43171_MOESM4_ESM.xlsx]

## Sheet: Munka2
target_entrez_id	target_symbol	degree	upreg_degree	downreg_degree	strength	abs_strength	interacting_mirna_list
24948	Fmr1	7	0	7	-7	7	rno-miR-129-5p;rno-miR-142-5p;rno-miR-144-3p;rno-miR-182;rno-miR-24-2-5p;rno-miR-301a-3p;rno-miR-32-5p;
296762	Phtf2	7	0	7	-7	7	rno-miR-106b-5p;rno-miR-144-3p;rno-miR-148b-5p;rno-miR-17-5p;rno-miR-200b-3p;rno-miR-32-5p;rno-miR-582-3p;
314930	Zfpm2	7	0	7	-7	7	rno-miR-106b-5p;rno-miR-142-5p;rno-miR-17-5p;rno-miR-183-5p;rno-miR-200b-3p;rno-miR-301a-3p;rno-miR-6327;
682507	Wasl	7	0	7	-7	7	rno-miR-142-3p;rno-miR-182;rno-miR-301a-3p;rno-miR-3120;rno-miR-32-5p;rno-miR-3586-3p;rno-miR-452-3p;
113976	Acsl4	6	0	6	-6	6	rno-miR-106b-5p;rno-miR-129-5p;rno-miR-144-3p;rno-miR-17-5p;rno-miR-301a-3p;rno-miR-452-3p;
24356	Ets1	6	0	6	-6	6	rno-miR-129-5p;rno-miR-144-3p;rno-miR-155-5p;rno-miR-199a-5p;rno-miR-200b-3p;rno-miR-27b-5p;
24413	Nr3c1	6	0	6	-6	6	rno-miR-144-3p;rno-miR-183-5p;rno-miR-18a-5p;rno-miR-200b-3p;rno-miR-21-3p;rno-miR-3120;
25565	Tle4	6	0	6	-6	6	rno-miR-106b-5p;rno-miR-148b-5p;rno-miR-155-5p;rno-miR-17-5p;rno-miR-182;rno-miR-3120;
305164	Wdfy3	6	0	6	-6	6	rno-miR-106b-5p;rno-miR-144-3p;rno-miR-17-5p;rno-miR-200b-3p;rno-miR-301a-3p;rno-miR-582-5p;
306380	Psd3	6	0	6	-6	6	rno-miR-106b-5p;rno-miR-17-5p;rno-miR-18a-5p;rno-miR-301a-3p;rno-miR-335;rno-miR-582-5p;
310086	Mier3	6	0	6	-6	6	rno-miR-142-5p;rno-miR-200b-3p;rno-miR-29a-5p;rno-miR-301a-3p;rno-miR-3120;rno-miR-3586-3p;
368062	Ankib1	6	0	6	-6	6	rno-miR-106b-5p;rno-miR-17-5p;rno-miR-21-3p;rno-miR-32-5p;rno-miR-6327;rno-miR-96-5p;
685879	Jazf1	6	0	6	-6	6	rno-miR-106b-5p;rno-miR-17-5p;rno-miR-182;rno-miR-200b-3p;rno-miR-31a-5p;rno-miR-374-3p;
79208	Epha5	6	0	6	-6	6	rno-miR-106b-5p;rno-miR-148b-5p;rno-miR-155-5p;rno-miR-17-5p;rno-miR-21-3p;rno-miR-452-3p;
100125362	LOC100125362	5	0	5	-5	5	rno-miR-142-5p;rno-miR-18a-5p;rno-miR-200b-3p;rno-miR-452-3p;rno-miR-6327;
112400	Nrg1	5	0	5	-5	5	rno-miR-125a-3p;rno-miR-142-5p;rno-miR-144-3p;rno-miR-183-5p;rno-miR-200b-3p;
246116	Ptpn4	5	0	5	-5	5	rno-miR-106b-5p;rno-miR-142-5p;rno-miR-144-3p;rno-miR-17-5p;rno-miR-183-5p;
29157	Ccng2	5	0	5	-5	5	rno-miR-106b-5p;rno-miR-142-5p;rno-miR-144-3p;rno-miR-17-5p;rno-miR-664-3p;
29344	Zfp36l1	5	0	5	-5	5	rno-miR-129-5p;rno-miR-182;rno-miR-27b-5p;rno-miR-29b-3p;rno-miR-96-5p;
29647	Cask	5	0	5	-5	5	rno-miR-142-5p;rno-miR-144-3p;rno-miR-15b-3p;rno-miR-190b-5p;rno-miR-872-3p;
29721	Hivep2	5	0	5	-5	5	rno-miR-155-5p;rno-miR-29a-5p;rno-miR-301a-3p;rno-miR-6334;rno-miR-664-3p;
306129	Fbxl3	5	0	5	-5	5	rno-miR-129-5p;rno-miR-142-5p;rno-miR-144-3p;rno-miR-148b-5p;rno-miR-31a-3p;
307016	Arhgap12	5	0	5	-5	5	rno-miR-106b-5p;rno-miR-17-5p;rno-miR-199a-5p;rno-miR-301a-3p;rno-miR-335;
307820	Nfat5	5	0	5	-5	5	rno-miR-106b-5p;rno-miR-148b-5p;rno-miR-17-5p;rno-miR-18a-5p;rno-miR-26b-3p;
307970	Atxn1l	5	0	5	-5	5	rno-miR-106b-5p;rno-miR-155-5p;rno-miR-17-5p;rno-miR-21-3p;rno-miR-3120;
310749	Rsbn1	5	0	5	-5	5	rno-miR-106b-5p;rno-miR-17-5p;rno-miR-21-3p;rno-miR-31a-5p;rno-miR-32-5p;
315804	Rfx7	5	0	5	-5	5	rno-miR-140-5p;rno-miR-24-2-5p;rno-miR-29b-3p;rno-miR-301a-3p;rno-miR-6327;
316087	Zbtb47	5	0	5	-5	5	rno-miR-106b-5p;rno-miR-17-5p;rno-miR-18a-5p;rno-miR-29b-3p;rno-miR-6334;
362871	Elk3	5	0	5	-5	5	rno-miR-106b-5p;rno-miR-129-5p;rno-miR-17-5p;rno-miR-301a-3p;rno-miR-3586-3p;
363445	Usp9x	5	0	5	-5	5	rno-miR-155-5p;rno-miR-21-3p;rno-miR-3120;rno-miR-31a-3p;rno-miR-6327;
363974	Nckap5	5	0	5	-5	5	rno-miR-106b-5p;rno-miR-17-5p;rno-miR-29b-3p;rno-miR-301a-3p;rno-miR-32-5p;
393092	Pcdhac2	5	0	5	-5	5	rno-miR-21-3p;rno-miR-29b-3p;rno-miR-3586-3p;rno-miR-540-3p;rno-miR-582-3p;
499856	Fibin	5	0	5	-5	5	rno-miR-106b-5p;rno-miR-17-5p;rno-miR-182;rno-miR-301a-3p;rno-miR-664-3p;
64631	Ube2g1	5	0	5	-5	5	rno-miR-144-3p;rno-miR-148b-5p;rno-miR-199a-5p;rno-miR-466c-5p;rno-miR-96-5p;
65208	Dpysl5	5	0	5	-5	5	rno-miR-106b-5p;rno-miR-17-5p;rno-miR-203a-5p;rno-miR-29b-3p;rno-miR-31a-3p;
84481	Arid4b	5	0	5	-5	5	rno-miR-106b-5p;rno-miR-17-5p;rno-miR-200b-3p;rno-miR-29a-5p;rno-miR-664-3p;
100125364	LOC100125364	4	0	4	-4	4	rno-miR-106b-5p;rno-miR-17-5p;rno-miR-29a-5p;rno-miR-3120;
114505	Klf4	4	0	4	-4	4	rno-miR-29a-5p;rno-miR-29b-3p;rno-miR-32-5p;rno-miR-872-3p;
116548	Pcsk5	4	0	4	-4	4	rno-miR-106b-5p;rno-miR-17-5p;rno-miR-26b-3p;rno-miR-301a-3p;
116554	Mapk8	4	0	4	-4	4	rno-miR-24-2-5p;rno-miR-3120;rno-miR-32-5p;rno-miR-6334;
116839	Rims2	4	0	4	-4	4	rno-miR-129-5p;rno-miR-18a-5p;rno-miR-29a-5p;rno-miR-32-5p;
117515	Sept2	4	0	4	-4	4	rno-miR-106b-5p;rno-miR-140-5p;rno-miR-142-5p;rno-miR-17-5p;
170842	Tob1	4	0	4	-4	4	rno-miR-182;rno-miR-200b-3p;rno-miR-32-5p;rno-miR-664-3p;
171093	Shank2	4	0	4	-4	4	rno-miR-144-3p;rno-miR-17-5p;rno-miR-21-3p;rno-miR-3120;
25230	Add3	4	0	4	-4	4	rno-miR-129-5p;rno-miR-182;rno-miR-18a-5p;rno-miR-664-3p;
25573	Ube2i	4	0	4	-4	4	rno-miR-199a-5p;rno-miR-200b-3p;rno-miR-21-3p;rno-miR-3120;
25579	Map3k12	4	0	4	-4	4	rno-miR-106b-5p;rno-miR-140-5p;rno-miR-17-5p;rno-miR-301a-3p;
25696	Vldlr	4	0	4	-4	4	rno-miR-106b-5p;rno-miR-17-5p;rno-miR-182;rno-miR-374-3p;
286926	Tfpi2	4	0	4	-4	4	rno-miR-182;rno-miR-32-5p;rno-miR-452-3p;rno-miR-96-5p;
287441	Zbtb4	4	0	4	-4	4	rno-miR-106b-5p;rno-miR-129-5p;rno-miR-17-5p;rno-miR-301a-3p;
290537	Appl1	4	0	4	-4	4	rno-miR-200b-3p;rno-miR-301a-3p;rno-miR-32-5p;rno-miR-96-5p;
291352	Gpr158	4	0	4	-4	4	rno-miR-106b-5p;rno-miR-17-5p;rno-miR-200b-3p;rno-miR-29a-5p;
29187	Cd69	4	0	4	-4	4	rno-miR-106b-5p;rno-miR-17-5p;rno-miR-301a-3p;rno-miR-32-5p;
29218	Rcn2	4	0	4	-4	4	rno-miR-142-5p;rno-miR-148b-5p;rno-miR-155-5p;rno-miR-183-5p;
29219	Snca	4	0	4	-4	4	rno-miR-148b-5p;rno-miR-190b-5p;rno-miR-21-3p;rno-miR-3120;
29560	Hif1a	4	0	4	-4	4	rno-miR-106b-5p;rno-miR-17-5p;rno-miR-18a-5p;rno-miR-199a-5p;
297801	Xkr4	4	0	4	-4	4	rno-miR-129-5p;rno-miR-15b-3p;rno-miR-200b-3p;rno-miR-96-5p;
298410	Cmpk1	4	0	4	-4	4	rno-miR-106b-5p;rno-miR-17-5p;rno-miR-29b-3p;rno-miR-301a-3p;
299103	Klhl28	4	0	4	-4	4	rno-miR-106b-5p;rno-miR-17-5p;rno-miR-29b-3p;rno-miR-335;
301309	Bai3	4	0	4	-4	4	rno-miR-142-5p;rno-miR-190b-5p;rno-miR-664-3p;rno-miR-96-5p;
301674	Fbxo11	4	0	4	-4	4	rno-miR-155-5p;rno-miR-3120;rno-miR-452-3p;rno-miR-6327;
302495	Rap2c	4	0	4	-4	4	rno-miR-106b-5p;rno-miR-17-5p;rno-miR-200b-3p;rno-miR-301a-3p;
303016	Crebrf	4	0	4	-4	4	rno-miR-144-3p;rno-miR-155-5p;rno-miR-203a-5p;rno-miR-3120;
303342	Ssh2	4	0	4	-4	4	rno-miR-106b-5p;rno-miR-17-5p;rno-miR-21-3p;rno-miR-3120;
306091	Pcdh9	6	1	5	-4	4	rno-miR-155-5p;rno-miR-21-3p;rno-miR-24-2-5p;rno-miR-3120;rno-miR-335;rno-miR-668;
307348	Spire1	4	0	4	-4	4	rno-miR-142-5p;rno-miR-148b-5p;rno-miR-301a-3p;rno-miR-664-3p;
307740	Sall1	4	0	4	-4	4	rno-miR-106b-5p;rno-miR-144-3p;rno-miR-17-5p;rno-miR-3120;
308937	Wee1	4	0	4	-4	4	rno-miR-144-3p;rno-miR-155-5p;rno-miR-301a-3p;rno-miR-3120;
309804	Cdk19	4	0	4	-4	4	rno-miR-18a-5p;rno-miR-21-3p;rno-miR-301a-3p;rno-miR-3120;
309871	Prdm1	4	0	4	-4	4	rno-miR-140-5p;rno-miR-200b-3p;rno-miR-3120;rno-miR-31a-3p;
312246	RGD1306271	4	0	4	-4	4	rno-miR-190b-5p;rno-miR-21-3p;rno-miR-26b-3p;rno-miR-3120;
312828	Etnk1	4	0	4	-4	4	rno-miR-106b-5p;rno-miR-17-5p;rno-miR-203a-5p;rno-miR-664-3p;
314212	Daam1	4	0	4	-4	4	rno-miR-183-5p;rno-miR-301a-3p;rno-miR-335;rno-miR-452-3p;
315903	U2surp	4	0	4	-4	4	rno-miR-106b-5p;rno-miR-17-5p;rno-miR-21-3p;rno-miR-374-3p;
315949	Armc8	4	0	4	-4	4	rno-miR-106b-5p;rno-miR-17-5p;rno-miR-3120;rno-miR-374-3p;
317413	Morf4l2	4	0	4	-4	4	rno-miR-142-3p;rno-miR-182;rno-miR-29b-3p;rno-miR-96-5p;
360917	Cnot6l	4	0	4	-4	4	rno-miR-106b-5p;rno-miR-17-5p;rno-miR-203a-5p;rno-miR-3120;
361087	Slain1	4	0	4	-4	4	rno-miR-142-5p;rno-miR-183-5p;rno-miR-203a-5p;rno-miR-301a-3p;
361700	Kdm2a	4	0	4	-4	4	rno-miR-106b-5p;rno-miR-129-5p;rno-miR-17-5p;rno-miR-301a-3p;
361838	Hnrnph3	4	0	4	-4	4	rno-miR-140-5p;rno-miR-142-5p;rno-miR-148b-5p;rno-miR-31a-3p;
361920	Ythdf3	4	0	4	-4	4	rno-miR-144-3p;rno-miR-190b-5p;rno-miR-29b-3p;rno-miR-664-3p;
362923	Efr3a	4	0	4	-4	4	rno-miR-106b-5p;rno-miR-17-5p;rno-miR-3120;rno-miR-32-5p;
363236	Fam117b	4	0	4	-4	4	rno-miR-106b-5p;rno-miR-17-5p;rno-miR-21-3p;rno-miR-6327;
363278	Atg16l1	4	0	4	-4	4	rno-miR-106b-5p;rno-miR-148b-5p;rno-miR-17-5p;rno-miR-301a-3p;
367915	Rab9b	4	0	4	-4	4	rno-miR-144-3p;rno-miR-183-5p;rno-miR-199a-5p;rno-miR-301a-3p;
498328	Pkd2	4	0	4	-4	4	rno-miR-106b-5p;rno-miR-17-5p;rno-miR-183-5p;rno-miR-21-3p;
498489	Naa30	4	0	4	-4	4	rno-miR-106b-5p;rno-miR-17-5p;rno-miR-301a-3p;rno-miR-466c-5p;
500037	Foxp2	4	0	4	-4	4	rno-miR-129-5p;rno-miR-140-5p;rno-miR-21-3p;rno-miR-582-5p;
500616	Socs5	4	0	4	-4	4	rno-miR-148b-5p;rno-miR-18a-5p;rno-miR-32-5p;rno-miR-374-3p;
59265	Phlpp1	4	0	4	-4	4	rno-miR-140-5p;rno-miR-144-3p;rno-miR-190b-5p;rno-miR-582-5p;
60447	Clock	4	0	4	-4	4	rno-miR-106b-5p;rno-miR-17-5p;rno-miR-182;rno-miR-199a-5p;
60562	Stx6	4	0	4	-4	4	rno-miR-106b-5p;rno-miR-17-5p;rno-miR-21-3p;rno-miR-301a-3p;
619558	Fam134b	4	0	4	-4	4	rno-miR-142-5p;rno-miR-182;rno-miR-31a-5p;rno-miR-6334;
691517	Megf11	4	0	4	-4	4	rno-miR-125a-3p;rno-miR-182;rno-miR-200b-3p;rno-miR-21-3p;
81531	Pfn2	4	0	4	-4	4	rno-miR-106b-5p;rno-miR-17-5p;rno-miR-183-5p;rno-miR-582-5p;
84550	Slc24a2	4	0	4	-4	4	rno-miR-106b-5p;rno-miR-17-5p;rno-miR-301a-3p;rno-miR-6327;
100158232	Zfp9	3	0	3	-3	3	rno-miR-106b-5p;rno-miR-129-5p;rno-miR-17-5p;
100360914	Fbxw7	3	0	3	-3	3	rno-miR-182;rno-miR-200b-3p;rno-miR-32-5p;
100911572	LOC100911572	3	0	3	-3	3	rno-miR-140-5p;rno-miR-182;rno-miR-29b-3p;
114490	Cited2	3	0	3	-3	3	rno-miR-182;rno-miR-200b-3p;rno-miR-374-3p;
114520	Strn3	3	0	3	-3	3	rno-miR-140-5p;rno-miR-142-3p;rno-miR-155-5p;
114764	Mapre1	3	0	3	-3	3	rno-miR-125a-3p;rno-miR-129-5p;rno-miR-872-3p;
114906	Pkia	3	0	3	-3	3	rno-miR-106b-5p;rno-miR-17-5p;rno-miR-200b-3p;
116647	Nlgn1	3	0	3	-3	3	rno-miR-148b-5p;rno-miR-190b-5p;rno-miR-664-3p;
116651	E2f5	3	0	3	-3	3	rno-miR-106b-5p;rno-miR-17-5p;rno-miR-96-5p;
116665	Rere	3	0	3	-3	3	rno-miR-129-5p;rno-miR-142-3p;rno-miR-664-2-5p;
117271	Hrk	3	0	3	-3	3	rno-miR-29b-3p;rno-miR-582-3p;rno-miR-6334;
117282	Hnrnpk	5	1	4	-3	3	rno-miR-129-5p;rno-miR-144-3p;rno-miR-21-3p;rno-miR-3120;rno-miR-668;
117520	Oxr1	3	0	3	-3	3	rno-miR-106b-5p;rno-miR-129-5p;rno-miR-17-5p;
117553	Uba3	3	0	3	-3	3	rno-miR-142-5p;rno-miR-200b-3p;rno-miR-301a-3p;
140590	Bmpr2	3	0	3	-3	3	rno-miR-106b-5p;rno-miR-17-5p;rno-miR-301a-3p;
171070	Ptpn21	3	0	3	-3	3	rno-miR-106b-5p;rno-miR-17-5p;rno-miR-200b-3p;
171126	Ap3m1	3	0	3	-3	3	rno-miR-183-5p;rno-miR-21-3p;rno-miR-540-3p;
171159	Zhx1	3	0	3	-3	3	rno-miR-27b-5p;rno-miR-664-3p;rno-miR-96-5p;
192273	Slc22a25	3	0	3	-3	3	rno-miR-129-5p;rno-miR-148b-5p;rno-miR-466c-5p;
24511	Itgb1	3	0	3	-3	3	rno-miR-144-3p;rno-miR-183-5p;rno-miR-29b-3p;
245903	Magi3	3	0	3	-3	3	rno-miR-466c-5p;rno-miR-540-3p;rno-miR-96-5p;
245966	Tmem150a	3	0	3	-3	3	rno-miR-129-5p;rno-miR-183-5p;rno-miR-203a-5p;
246282	Zfp91	3	0	3	-3	3	rno-miR-106b-5p;rno-miR-17-5p;rno-miR-664-2-5p;
24650	Pkd1	3	0	3	-3	3	rno-miR-106b-5p;rno-miR-17-5p;rno-miR-200b-3p;
24660	Pmp22	3	0	3	-3	3	rno-miR-140-5p;rno-miR-29b-3p;rno-miR-582-5p;
24695	Pthlh	3	0	3	-3	3	rno-miR-106b-5p;rno-miR-17-5p;rno-miR-190b-5p;
24908	Dnajb9	3	0	3	-3	3	rno-miR-106b-5p;rno-miR-17-5p;rno-miR-32-5p;
25023	Prkcb	3	0	3	-3	3	rno-miR-129-5p;rno-miR-203a-5p;rno-miR-6334;
25267	Pdgfra	3	0	3	-3	3	rno-miR-106b-5p;rno-miR-140-5p;rno-miR-17-5p;
252889	Tmed7	3	0	3	-3	3	rno-miR-148b-5p;rno-miR-183-5p;rno-miR-29a-5p;
25416	Dpysl2	3	0	3	-3	3	rno-miR-106b-5p;rno-miR-140-5p;rno-miR-17-5p;
25467	Irs1	3	0	3	-3	3	rno-miR-144-3p;rno-miR-183-5p;rno-miR-96-5p;
25492	Nfia	3	0	3	-3	3	rno-miR-29b-3p;rno-miR-32-5p;rno-miR-6334;
25498	Npm1	3	0	3	-3	3	rno-miR-182;rno-miR-200b-3p;rno-miR-29a-5p;
25537	Rock2	3	0	3	-3	3	rno-miR-142-5p;rno-miR-200b-3p;rno-miR-452-3p;
25613	Ptprz1	3	0	3	-3	3	rno-miR-125a-3p;rno-miR-129-5p;rno-miR-140-5p;
25615	Sdc2	3	0	3	-3	3	rno-miR-32-5p;rno-miR-664-3p;rno-miR-96-5p;
25650	Atp1b1	3	0	3	-3	3	rno-miR-142-5p;rno-miR-144-3p;rno-miR-32-5p;
257646	Frmd6	3	0	3	-3	3	rno-miR-106b-5p;rno-miR-17-5p;rno-miR-183-5p;
27080	Hbp1	3	0	3	-3	3	rno-miR-106b-5p;rno-miR-17-5p;rno-miR-29b-3p;
286973	Elavl2	3	0	3	-3	3	rno-miR-140-5p;rno-miR-200b-3p;rno-miR-21-3p;
287585	Ppm1d	3	0	3	-3	3	rno-miR-29a-5p;rno-miR-29b-3p;rno-miR-3120;
287765	Ddx5	3	0	3	-3	3	rno-miR-106b-5p;rno-miR-17-5p;rno-miR-29a-5p;
288108	Naa50	3	0	3	-3	3	rno-miR-148b-5p;rno-miR-21-3p;rno-miR-3120;
288504	Snx8	3	0	3	-3	3	rno-miR-106b-5p;rno-miR-17-5p;rno-miR-6334;
290577	Wapal	3	0	3	-3	3	rno-miR-200b-3p;rno-miR-26b-3p;rno-miR-335;
290668	Mau2	3	0	3	-3	3	rno-miR-125a-3p;rno-miR-6334;rno-miR-664-2-5p;
291356	Etl4	3	0	3	-3	3	rno-miR-182;rno-miR-301a-3p;rno-miR-374-3p;
29144	Canx	5	1	4	-3	3	rno-miR-21-3p;rno-miR-3120;rno-miR-466c-5p;rno-miR-664-3p;rno-miR-711;
29146	Jag1	3	0	3	-3	3	rno-miR-140-5p;rno-miR-203a-5p;rno-miR-335;
291553	Nedd4l	3	0	3	-3	3	rno-miR-106b-5p;rno-miR-17-5p;rno-miR-3120;
291908	Tox3	3	0	3	-3	3	rno-miR-182;rno-miR-199a-5p;rno-miR-21-3p;
292401	Smoc2	3	0	3	-3	3	rno-miR-106b-5p;rno-miR-17-5p;rno-miR-301a-3p;
292464	Katna1	3	0	3	-3	3	rno-miR-129-5p;rno-miR-183-5p;rno-miR-29b-3p;
293922	Aff2	3	0	3	-3	3	rno-miR-125a-3p;rno-miR-15b-3p;rno-miR-24-2-5p;
294449	Hs3st5	3	0	3	-3	3	rno-miR-106b-5p;rno-miR-17-5p;rno-miR-301a-3p;
29463	Ptp4a1	3	0	3	-3	3	rno-miR-129-5p;rno-miR-144-3p;rno-miR-96-5p;
29525	Pitpna	3	0	3	-3	3	rno-miR-106b-5p;rno-miR-17-5p;rno-miR-27b-5p;
295342	Rhoc	3	0	3	-3	3	rno-miR-106b-5p;rno-miR-142-5p;rno-miR-17-5p;
295401	Lppr4	3	0	3	-3	3	rno-miR-200b-3p;rno-miR-29a-5p;rno-miR-96-5p;
29650	Adam10	3	0	3	-3	3	rno-miR-140-5p;rno-miR-182;rno-miR-32-5p;
29748	Ppp3r1	3	0	3	-3	3	rno-miR-106b-5p;rno-miR-17-5p;rno-miR-182;
297514	Setd5	3	0	3	-3	3	rno-miR-29a-5p;rno-miR-3120;rno-miR-32-5p;
29758	St6galnac3	3	0	3	-3	3	rno-miR-106b-5p;rno-miR-17-5p;rno-miR-96-5p;
297867	Arid1a	3	0	3	-3	3	rno-miR-144-3p;rno-miR-148b-5p;rno-miR-664-3p;
298184	Zdhhc21	3	0	3	-3	3	rno-miR-144-3p;rno-miR-196c-5p;rno-miR-29b-3p;
298594	Rcc2	3	0	3	-3	3	rno-miR-196c-5p;rno-miR-21-3p;rno-miR-3120;
298757	Atl2	3	0	3	-3	3	rno-miR-200b-3p;rno-miR-3120;rno-miR-582-5p;
298875	Laptm4a	3	0	3	-3	3	rno-miR-106b-5p;rno-miR-17-5p;rno-miR-301a-3p;
298992	Nova1	3	0	3	-3	3	rno-miR-32-5p;rno-miR-582-5p;rno-miR-96-5p;
299204	Nek9	3	0	3	-3	3	rno-miR-106b-5p;rno-miR-17-5p;rno-miR-301a-3p;
299246	Ttc8	3	0	3	-3	3	rno-miR-106b-5p;rno-miR-17-5p;rno-miR-29a-5p;
299284	Dicer1	3	0	3	-3	3	rno-miR-144-3p;rno-miR-29b-3p;rno-miR-31a-5p;
299613	Mex3d	3	0	3	-3	3	rno-miR-106b-5p;rno-miR-17-5p;rno-miR-301a-3p;
299799	Rab21	3	0	3	-3	3	rno-miR-200b-3p;rno-miR-29a-5p;rno-miR-374-3p;
299820	Styxl2	3	0	3	-3	3	rno-miR-106b-5p;rno-miR-17-5p;rno-miR-21-3p;
300128	Celsr1	3	0	3	-3	3	rno-miR-199a-5p;rno-miR-582-5p;rno-miR-6334;
300944	Xrn1	3	0	3	-3	3	rno-miR-106b-5p;rno-miR-17-5p;rno-miR-32-5p;
301085	Fyco1	3	0	3	-3	3	rno-miR-106b-5p;rno-miR-142-3p;rno-miR-17-5p;
301345	Cnnm3	3	0	3	-3	3	rno-miR-106b-5p;rno-miR-17-5p;rno-miR-96-5p;
301388	Mfsd6	3	0	3	-3	3	rno-miR-183-5p;rno-miR-29a-5p;rno-miR-301a-3p;
301676	Foxn2	3	0	3	-3	3	rno-miR-183-5p;rno-miR-200b-3p;rno-miR-32-5p;
302288	Fem1c	3	0	3	-3	3	rno-miR-106b-5p;rno-miR-17-5p;rno-miR-21-3p;
302415	Foxo4	3	0	3	-3	3	rno-miR-142-3p;rno-miR-6334;rno-miR-96-5p;
302492	Mbnl3	3	0	3	-3	3	rno-miR-140-5p;rno-miR-582-3p;rno-miR-664-3p;
303200	Map2k3	3	0	3	-3	3	rno-miR-21-3p;rno-miR-3120;rno-miR-96-5p;
303394	Usp32	3	0	3	-3	3	rno-miR-106b-5p;rno-miR-17-5p;rno-miR-301a-3p;
303439	Mmd	3	0	3	-3	3	rno-miR-140-5p;rno-miR-142-3p;rno-miR-200b-3p;
303611	Tex2	3	0	3	-3	3	rno-miR-182;rno-miR-18a-5p;rno-miR-31a-3p;
303803	Klhl24	3	0	3	-3	3	rno-miR-129-5p;rno-miR-183-5p;rno-miR-29a-5p;
304378	Gigyf1	3	0	3	-3	3	rno-miR-106b-5p;rno-miR-17-5p;rno-miR-18a-5p;
304495	Kdm2b	3	0	3	-3	3	rno-miR-182;rno-miR-183-5p;rno-miR-335;
304833	Trove2	5	1	4	-3	3	rno-miR-144-3p;rno-miR-148b-5p;rno-miR-21-3p;rno-miR-292-5p;rno-miR-664-3p;
304881	Tor1aip2	3	0	3	-3	3	rno-miR-142-5p;rno-miR-21-3p;rno-miR-3120;
305012	Kif26b	3	0	3	-3	3	rno-miR-21-3p;rno-miR-29b-3p;rno-miR-3120;
305373	Hmgb3	3	0	3	-3	3	rno-miR-190b-5p;rno-miR-200b-3p;rno-miR-582-5p;
305450	Sh3bp2	3	0	3	-3	3	rno-miR-106b-5p;rno-miR-17-5p;rno-miR-29a-5p;
305466	Prr14l	3	0	3	-3	3	rno-miR-106b-5p;rno-miR-140-5p;rno-miR-17-5p;
305835	Peli2	3	0	3	-3	3	rno-miR-29a-5p;rno-miR-31a-5p;rno-miR-452-3p;
306147	Slitrk1	3	0	3	-3	3	rno-miR-183-5p;rno-miR-190b-5p;rno-miR-200b-3p;
306203	Pxk	3	0	3	-3	3	rno-miR-106b-5p;rno-miR-17-5p;rno-miR-301a-3p;
306260	Capn7	3	0	3	-3	3	rno-miR-142-5p;rno-miR-21-3p;rno-miR-3120;
306400	Arhgap35	3	0	3	-3	3	rno-miR-106b-5p;rno-miR-17-5p;rno-miR-664-2-5p;
306492	Cnot7	3	0	3	-3	3	rno-miR-106b-5p;rno-miR-17-5p;rno-miR-301a-3p;
306695	Zfp367	3	0	3	-3	3	rno-miR-106b-5p;rno-miR-17-5p;rno-miR-18a-5p;
307178	Arhgap21	3	0	3	-3	3	rno-miR-183-5p;rno-miR-199a-5p;rno-miR-301a-3p;
307200	Socs6	3	0	3	-3	3	rno-miR-106b-5p;rno-miR-17-5p;rno-miR-301a-3p;
308306	Eif5b	3	0	3	-3	3	rno-miR-199a-5p;rno-miR-200b-3p;rno-miR-29a-5p;
308523	Tshz3	3	0	3	-3	3	rno-miR-106b-5p;rno-miR-155-5p;rno-miR-17-5p;
308537	Uri1	3	0	3	-3	3	rno-miR-106b-5p;rno-miR-17-5p;rno-miR-664-3p;
308839	Rsf1	3	0	3	-3	3	rno-miR-142-5p;rno-miR-3120;rno-miR-374-3p;
309306	RGD1310016	3	0	3	-3	3	rno-miR-200b-3p;rno-miR-32-5p;rno-miR-664-3p;
309475	Tm9sf3	3	0	3	-3	3	rno-miR-155-5p;rno-miR-199a-5p;rno-miR-31a-5p;
309512	Tnks2	3	0	3	-3	3	rno-miR-106b-5p;rno-miR-142-5p;rno-miR-17-5p;
309532	Atad1	3	0	3	-3	3	rno-miR-203a-5p;rno-miR-21-3p;rno-miR-374-3p;
309722	Rhobtb1	3	0	3	-3	3	rno-miR-182;rno-miR-183-5p;rno-miR-31a-5p;
309918	Ell2	3	0	3	-3	3	rno-miR-144-3p;rno-miR-182;rno-miR-540-3p;
310131	Rictor	3	0	3	-3	3	rno-miR-142-3p;rno-miR-196c-5p;rno-miR-26b-3p;
311193	Arhgap1	3	0	3	-3	3	rno-miR-106b-5p;rno-miR-17-5p;rno-miR-301a-3p;
311406	Dusp2	3	0	3	-3	3	rno-miR-106b-5p;rno-miR-17-5p;rno-miR-29b-3p;
311622	Stk4	3	0	3	-3	3	rno-miR-183-5p;rno-miR-18a-5p;rno-miR-199a-5p;
312371	Avl9	3	0	3	-3	3	rno-miR-21-3p;rno-miR-27b-5p;rno-miR-3120;
312398	Smarcad1	3	0	3	-3	3	rno-miR-200b-3p;rno-miR-21-3p;rno-miR-3120;
312439	Rmnd5a	3	0	3	-3	3	rno-miR-29b-3p;rno-miR-335;rno-miR-582-3p;
312495	Cyp26b1	3	0	3	-3	3	rno-miR-21-3p;rno-miR-3120;rno-miR-540-3p;
312656	March8	5	1	4	-3	3	rno-miR-106b-5p;rno-miR-17-5p;rno-miR-199a-5p;rno-miR-200b-3p;rno-miR-711;
312952	Impad1	3	0	3	-3	3	rno-miR-142-5p;rno-miR-29a-5p;rno-miR-582-3p;
313155	RGD1359108	3	0	3	-3	3	rno-miR-142-3p;rno-miR-182;rno-miR-21-3p;
313304	Stag2	3	0	3	-3	3	rno-miR-148b-5p;rno-miR-29b-3p;rno-miR-582-3p;
313339	Acer2	3	0	3	-3	3	rno-miR-106b-5p;rno-miR-17-5p;rno-miR-301a-3p;
313477	Zfyve9	3	0	3	-3	3	rno-miR-106b-5p;rno-miR-17-5p;rno-miR-301a-3p;
313609	Pdik1l	3	0	3	-3	3	rno-miR-200b-3p;rno-miR-29a-5p;rno-miR-29b-3p;
313834	Prkd3	3	0	3	-3	3	rno-miR-21-3p;rno-miR-3120;rno-miR-374-3p;
313845	Sos1	3	0	3	-3	3	rno-miR-106b-5p;rno-miR-17-5p;rno-miR-452-3p;
313861	Eml4	3	0	3	-3	3	rno-miR-142-3p;rno-miR-183-5p;rno-miR-29b-3p;
314322	Fos	3	0	3	-3	3	rno-miR-129-5p;rno-miR-142-5p;rno-miR-148b-5p;
314743	Cdk17	3	0	3	-3	3	rno-miR-142-5p;rno-miR-200b-3p;rno-miR-21-3p;
314836	Zfc3h1	3	0	3	-3	3	rno-miR-182;rno-miR-32-5p;rno-miR-452-3p;
314850	Frs2	3	0	3	-3	3	rno-miR-182;rno-miR-183-5p;rno-miR-21-3p;
315650	Btg4	3	0	3	-3	3	rno-miR-142-5p;rno-miR-664-3p;rno-miR-96-5p;
315689	Hmg20a	3	0	3	-3	3	rno-miR-21-3p;rno-miR-31a-3p;rno-miR-540-3p;
315806	Prtg	3	0	3	-3	3	rno-miR-27b-5p;rno-miR-3120;rno-miR-96-5p;
315891	RGD1309079	3	0	3	-3	3	rno-miR-200b-3p;rno-miR-29a-5p;rno-miR-664-3p;
316157	Pp2d1	3	0	3	-3	3	rno-miR-142-5p;rno-miR-199a-5p;rno-miR-32-5p;
316351	Npas2	3	0	3	-3	3	rno-miR-106b-5p;rno-miR-17-5p;rno-miR-199a-5p;
316455	Plekhm3	3	0	3	-3	3	rno-miR-21-3p;rno-miR-466c-5p;rno-miR-6334;
316539	Epha4	3	0	3	-3	3	rno-miR-106b-5p;rno-miR-17-5p;rno-miR-183-5p;
317213	Brwd3	3	0	3	-3	3	rno-miR-142-5p;rno-miR-29b-3p;rno-miR-96-5p;
317599	Atp11c	3	0	3	-3	3	rno-miR-106b-5p;rno-miR-17-5p;rno-miR-200b-3p;
360640	Map3k14	3	0	3	-3	3	rno-miR-106b-5p;rno-miR-155-5p;rno-miR-17-5p;
360725	Snx4	3	0	3	-3	3	rno-miR-182;rno-miR-21-3p;rno-miR-31a-5p;
360760	Pan3	3	0	3	-3	3	rno-miR-199a-5p;rno-miR-301a-3p;rno-miR-466c-5p;
360854	Arpc5	3	0	3	-3	3	rno-miR-190b-5p;rno-miR-21-3p;rno-miR-32-5p;
360899	Sertad4	3	0	3	-3	3	rno-miR-21-3p;rno-miR-29a-5p;rno-miR-3120;
360928	Dcun1d4	3	0	3	-3	3	rno-miR-21-3p;rno-miR-29b-3p;rno-miR-3120;
361367	Amfr	3	0	3	-3	3	rno-miR-200b-3p;rno-miR-21-3p;rno-miR-31a-3p;
361554	Lsm14a	3	0	3	-3	3	rno-miR-144-3p;rno-miR-148b-5p;rno-miR-182;
361628	Eif4g2	3	0	3	-3	3	rno-miR-144-3p;rno-miR-3586-3p;rno-miR-6334;
361927	Fxr1	3	0	3	-3	3	rno-miR-106b-5p;rno-miR-17-5p;rno-miR-182;
362078	Ehmt1	3	0	3	-3	3	rno-miR-144-3p;rno-miR-18a-5p;rno-miR-582-5p;
362152	Hnrnpa3	3	0	3	-3	3	rno-miR-129-5p;rno-miR-155-5p;rno-miR-21-3p;
362264	Srsf6	3	0	3	-3	3	rno-miR-21-3p;rno-miR-27b-5p;rno-miR-96-5p;
362294	Ube3c	3	0	3	-3	3	rno-miR-106b-5p;rno-miR-17-5p;rno-miR-452-3p;
362325	Mdfic	3	0	3	-3	3	rno-miR-106b-5p;rno-miR-17-5p;rno-miR-200b-3p;
362326	Tspan12	3	0	3	-3	3	rno-miR-144-3p;rno-miR-196c-5p;rno-miR-32-5p;
362409	Sumf1	3	0	3	-3	3	rno-miR-106b-5p;rno-miR-17-5p;rno-miR-29a-5p;
362501	Topors	3	0	3	-3	3	rno-miR-106b-5p;rno-miR-15b-3p;rno-miR-17-5p;
362558	Lrp8	3	0	3	-3	3	rno-miR-106b-5p;rno-miR-17-5p;rno-miR-301a-3p;
362665	Camta1	3	0	3	-3	3	rno-miR-142-5p;rno-miR-182;rno-miR-301a-3p;
363065	Ube2q2	3	0	3	-3	3	rno-miR-106b-5p;rno-miR-17-5p;rno-miR-182;
363448	Dynlt3	3	0	3	-3	3	rno-miR-148b-5p;rno-miR-32-5p;rno-miR-872-3p;
363484	Chic1	3	0	3	-3	3	rno-miR-106b-5p;rno-miR-17-5p;rno-miR-96-5p;
364205	Fbxo48	3	0	3	-3	3	rno-miR-106b-5p;rno-miR-17-5p;rno-miR-301a-3p;
365652	Col4a3bp	3	0	3	-3	3	rno-miR-15b-3p;rno-miR-29a-5p;rno-miR-3586-3p;
366205	Flrt3	3	0	3	-3	3	rno-miR-148b-5p;rno-miR-199a-5p;rno-miR-452-3p;
366980	Arid2	3	0	3	-3	3	rno-miR-142-5p;rno-miR-144-3p;rno-miR-155-5p;
494445	Srsf2	3	0	3	-3	3	rno-miR-183-5p;rno-miR-21-3p;rno-miR-3120;
497961	Nlk	3	0	3	-3	3	rno-miR-140-5p;rno-miR-3120;rno-miR-32-5p;
498549	Akap11	3	0	3	-3	3	rno-miR-335;rno-miR-664-2-5p;rno-miR-664-3p;
498701	RGD1566359	3	0	3	-3	3	rno-miR-142-3p;rno-miR-144-3p;rno-miR-29a-5p;
499360	Fam178a	3	0	3	-3	3	rno-miR-140-5p;rno-miR-144-3p;rno-miR-96-5p;
499624	Tsc22d2	3	0	3	-3	3	rno-miR-140-5p;rno-miR-200b-3p;rno-miR-203a-5p;
499653	Gon4l	3	0	3	-3	3	rno-miR-106b-5p;rno-miR-17-5p;rno-miR-301a-3p;
499671	Lysmd1	3	0	3	-3	3	rno-miR-129-5p;rno-miR-29b-3p;rno-miR-664-2-5p;
499798	Arl6ip6	3	0	3	-3	3	rno-miR-144-3p;rno-miR-29a-5p;rno-miR-582-5p;
500564	Ldlrap1	3	0	3	-3	3	rno-miR-106b-5p;rno-miR-17-5p;rno-miR-540-3p;
500865	Sybu	3	0	3	-3	3	rno-miR-301a-3p;rno-miR-31a-3p;rno-miR-96-5p;
500985	Cbl	3	0	3	-3	3	rno-miR-3120;rno-miR-31a-5p;rno-miR-6334;
501559	RGD1562161	3	0	3	-3	3	rno-miR-129-5p;rno-miR-148b-5p;rno-miR-200b-3p;
501560	Rps6ka3	3	0	3	-3	3	rno-miR-125a-3p;rno-miR-155-5p;rno-miR-183-5p;
501569	Tmem47	3	0	3	-3	3	rno-miR-125a-3p;rno-miR-182;rno-miR-21-3p;
502935	Eya1	3	0	3	-3	3	rno-miR-15b-3p;rno-miR-466c-5p;rno-miR-664-3p;
50659	Nr2c2	3	0	3	-3	3	rno-miR-106b-5p;rno-miR-129-5p;rno-miR-26b-3p;
50993	Rab10	3	0	3	-3	3	rno-miR-106b-5p;rno-miR-17-5p;rno-miR-182;
54230	Btg3	5	1	4	-3	3	rno-miR-106b-5p;rno-miR-142-5p;rno-miR-17-5p;rno-miR-18a-5p;rno-miR-292-5p;
54241	Cltc	3	0	3	-3	3	rno-miR-142-5p;rno-miR-21-3p;rno-miR-3120;
54248	Dgkb	3	0	3	-3	3	rno-miR-3120;rno-miR-374-3p;rno-miR-96-5p;
58823	Nckap1	3	0	3	-3	3	rno-miR-142-5p;rno-miR-182;rno-miR-582-5p;
58840	Mapk6	3	0	3	-3	3	rno-miR-144-3p;rno-miR-452-3p;rno-miR-466c-5p;
58967	Sfmbt1	3	0	3	-3	3	rno-miR-106b-5p;rno-miR-17-5p;rno-miR-301a-3p;
59317	Epb41l1	3	0	3	-3	3	rno-miR-18a-5p;rno-miR-199a-5p;rno-miR-664-2-5p;
59322	Cnksr2	3	0	3	-3	3	rno-miR-144-3p;rno-miR-21-3p;rno-miR-664-3p;
63995	Dusp10	3	0	3	-3	3	rno-miR-129-5p;rno-miR-183-5p;rno-miR-32-5p;
64020	Gpr85	3	0	3	-3	3	rno-miR-182;rno-miR-374-3p;rno-miR-466c-5p;
64044	Casp8	3	0	3	-3	3	rno-miR-106b-5p;rno-miR-148b-5p;rno-miR-17-5p;
64366	Calu	3	0	3	-3	3	rno-miR-24-2-5p;rno-miR-335;rno-miR-452-3p;
64525	Tceb1	3	0	3	-3	3	rno-miR-144-3p;rno-miR-200b-3p;rno-miR-31a-3p;
64531	Synj2bp	3	0	3	-3	3	rno-miR-21-3p;rno-miR-3120;rno-miR-6327;
64622	Adnp	3	0	3	-3	3	rno-miR-21-3p;rno-miR-3120;rno-miR-6327;
65196	B4galt6	3	0	3	-3	3	rno-miR-182;rno-miR-31a-5p;rno-miR-664-3p;
680726	Rbms3	3	0	3	-3	3	rno-miR-129-5p;rno-miR-196c-5p;rno-miR-452-3p;
680971	Ddhd2	3	0	3	-3	3	rno-miR-106b-5p;rno-miR-17-5p;rno-miR-301a-3p;
681062	Slbp	3	0	3	-3	3	rno-miR-129-5p;rno-miR-3120;rno-miR-31a-5p;
683630	Mat2b	3	0	3	-3	3	rno-miR-21-3p;rno-miR-3120;rno-miR-582-5p;
685277	Ildr2	3	0	3	-3	3	rno-miR-182;rno-miR-29a-5p;rno-miR-31a-5p;
685374	Ankrd13c	3	0	3	-3	3	rno-miR-183-5p;rno-miR-664-3p;rno-miR-872-3p;
688581	Elmod2	3	0	3	-3	3	rno-miR-200b-3p;rno-miR-29a-5p;rno-miR-374-3p;
689616	Apcdd1	3	0	3	-3	3	rno-miR-106b-5p;rno-miR-17-5p;rno-miR-301a-3p;
689890	Srsf1	3	0	3	-3	3	rno-miR-200b-3p;rno-miR-21-3p;rno-miR-3120;
690005	Zcchc3	3	0	3	-3	3	rno-miR-196c-5p;rno-miR-3120;rno-miR-96-5p;
690366	Vangl1	3	0	3	-3	3	rno-miR-106b-5p;rno-miR-142-5p;rno-miR-17-5p;
78956	Scn9a	3	0	3	-3	3	rno-miR-155-5p;rno-miR-29a-5p;rno-miR-582-3p;
79120	Arf4	3	0	3	-3	3	rno-miR-182;rno-miR-190b-5p;rno-miR-664-3p;
81652	Ctbs	3	0	3	-3	3	rno-miR-144-3p;rno-miR-190b-5p;rno-miR-200b-3p;
81655	Dync1li2	3	0	3	-3	3	rno-miR-106b-5p;rno-miR-17-5p;rno-miR-301a-3p;
83469	Lrp4	3	0	3	-3	3	rno-miR-140-5p;rno-miR-200b-3p;rno-miR-301a-3p;
83619	Nfe2l2	3	0	3	-3	3	rno-miR-140-5p;rno-miR-144-3p;rno-miR-155-5p;
83839	Calb1	3	0	3	-3	3	rno-miR-144-3p;rno-miR-21-3p;rno-miR-3586-3p;
84032	Col3a1	3	0	3	-3	3	rno-miR-21-3p;rno-miR-29b-3p;rno-miR-3120;
84357	Sh3kbp1	3	0	3	-3	3	rno-miR-129-5p;rno-miR-374-3p;rno-miR-96-5p;
84360	Clcn3	3	0	3	-3	3	rno-miR-183-5p;rno-miR-199a-5p;rno-miR-301a-3p;
84487	Slc17a6	3	0	3	-3	3	rno-miR-129-5p;rno-miR-190b-5p;rno-miR-199a-5p;
85267	Slc24a3	3	0	3	-3	3	rno-miR-199a-5p;rno-miR-32-5p;rno-miR-335;
85426	Slc5a7	3	0	3	-3	3	rno-miR-144-3p;rno-miR-664-3p;rno-miR-96-5p;
100126191	Rab1b	2	0	2	-2	2	rno-miR-18a-5p;rno-miR-6334;
100233213	Fam196a	2	0	2	-2	2	rno-miR-144-3p;rno-miR-18a-5p;
100359714	Phf6	2	0	2	-2	2	rno-miR-183-5p;rno-miR-664-3p;
100360358	Tmem251	2	0	2	-2	2	rno-miR-15b-3p;rno-miR-664-2-5p;
100360533	Fam57a	2	0	2	-2	2	rno-miR-21-3p;rno-miR-301a-3p;
100361138	Dgkq	2	0	2	-2	2	rno-miR-106b-5p;rno-miR-17-5p;
100361238	Rasgef1b	2	0	2	-2	2	rno-miR-21-3p;rno-miR-452-3p;
100362634	Kmt2d	2	0	2	-2	2	rno-miR-21-3p;rno-miR-3120;
100362814	LOC100362814	2	0	2	-2	2	rno-miR-21-3p;rno-miR-29a-5p;
100362819	LOC100362819	2	0	2	-2	2	rno-miR-21-3p;rno-miR-3120;
100363276	Arhgap6	2	0	2	-2	2	rno-miR-183-5p;rno-miR-31a-3p;
113894	Sqstm1	2	0	2	-2	2	rno-miR-106b-5p;rno-miR-17-5p;
114246	Trpv6	2	0	2	-2	2	rno-miR-106b-5p;rno-miR-17-5p;
114557	Wif1	2	0	2	-2	2	rno-miR-144-3p;rno-miR-466c-5p;
114901	Sorbs2	2	0	2	-2	2	rno-miR-6334;rno-miR-664-3p;
116456	Dnajc2	2	0	2	-2	2	rno-miR-106b-5p;rno-miR-144-3p;
116482	Sacm1l	2	0	2	-2	2	rno-miR-129-5p;rno-miR-190b-5p;
116504	Mprip	2	0	2	-2	2	rno-miR-200b-3p;rno-miR-3120;
116506	Calcr	2	0	2	-2	2	rno-miR-199a-5p;rno-miR-29a-5p;
116509	Slc6a9	2	0	2	-2	2	rno-miR-452-3p;rno-miR-96-5p;
116596	Map3k8	2	0	2	-2	2	rno-miR-106b-5p;rno-miR-17-5p;
116600	Cacnb2	2	0	2	-2	2	rno-miR-21-3p;rno-miR-6327;
116717	Trip10	2	0	2	-2	2	rno-miR-106b-5p;rno-miR-17-5p;
116724	Epb41l3	2	0	2	-2	2	rno-miR-106b-5p;rno-miR-3120;
116741	Pcdha4	2	0	2	-2	2	rno-miR-29b-3p;rno-miR-582-3p;
116742	Pcdha13	2	0	2	-2	2	rno-miR-29b-3p;rno-miR-582-3p;
116778	Pcdha10	2	0	2	-2	2	rno-miR-29b-3p;rno-miR-582-3p;
116779	Pcdha12	2	0	2	-2	2	rno-miR-29b-3p;rno-miR-582-3p;
116780	Pcdha3	2	0	2	-2	2	rno-miR-29b-3p;rno-miR-582-3p;
117034	Ptf1a	2	0	2	-2	2	rno-miR-21-3p;rno-miR-582-5p;
117036	Lamc1	2	0	2	-2	2	rno-miR-29b-3p;rno-miR-96-5p;
117104	Ppp2r2a	2	0	2	-2	2	rno-miR-183-5p;rno-miR-31a-5p;
117140	Hivep1	2	0	2	-2	2	rno-miR-32-5p;rno-miR-664-2-5p;
117255	Ptpn12	2	0	2	-2	2	rno-miR-144-3p;rno-miR-21-3p;
117514	Txnip	2	0	2	-2	2	rno-miR-106b-5p;rno-miR-17-5p;
117556	Sv2b	2	0	2	-2	2	rno-miR-106b-5p;rno-miR-17-5p;
117560	Klf9	2	0	2	-2	2	rno-miR-106b-5p;rno-miR-17-5p;
140924	Il2rg	2	0	2	-2	2	rno-miR-182;rno-miR-582-5p;
140941	Siah1a	2	0	2	-2	2	rno-miR-129-5p;rno-miR-140-5p;
170840	Slc40a1	2	0	2	-2	2	rno-miR-106b-5p;rno-miR-17-5p;
170843	Khdrbs2	2	0	2	-2	2	rno-miR-144-3p;rno-miR-21-3p;
170851	Map2k1	2	0	2	-2	2	rno-miR-140-5p;rno-miR-96-5p;
170904	Stk17b	2	0	2	-2	2	rno-miR-106b-5p;rno-miR-17-5p;
170946	Marf1	2	0	2	-2	2	rno-miR-142-5p;rno-miR-21-3p;
171101	Grp	2	0	2	-2	2	rno-miR-196c-5p;rno-miR-32-5p;
171447	Lphn2	2	0	2	-2	2	rno-miR-182;rno-miR-582-5p;
171492	Map3k2	2	0	2	-2	2	rno-miR-106b-5p;rno-miR-17-5p;
192110	Pou3f1	2	0	2	-2	2	rno-miR-129-5p;rno-miR-540-3p;
192267	Obp1f	2	0	2	-2	2	rno-miR-29a-5p;rno-miR-32-5p;
24212	Atp1a2	2	0	2	-2	2	rno-miR-106b-5p;rno-miR-17-5p;
24239	Cacna1c	2	0	2	-2	2	rno-miR-200b-3p;rno-miR-96-5p;
24577	Myc	2	0	2	-2	2	rno-miR-148b-5p;rno-miR-18a-5p;
245964	Rnh1	2	0	2	-2	2	rno-miR-106b-5p;rno-miR-142-5p;
246074	Scd1	2	0	2	-2	2	rno-miR-200b-3p;rno-miR-664-2-5p;
246152	Wdr44	2	0	2	-2	2	rno-miR-190b-5p;rno-miR-199a-5p;
246215	Tpcn1	2	0	2	-2	2	rno-miR-140-5p;rno-miR-664-2-5p;
246232	Uxs1	2	0	2	-2	2	rno-miR-142-5p;rno-miR-21-3p;
24653	Pla2g4a	2	0	2	-2	2	rno-miR-144-3p;rno-miR-452-3p;
24699	Ptprc	2	0	2	-2	2	rno-miR-196c-5p;rno-miR-335;
24708	Rb1	2	0	2	-2	2	rno-miR-106b-5p;rno-miR-17-5p;
25044	Sds	2	0	2	-2	2	rno-miR-106b-5p;rno-miR-17-5p;
25094	Mitf	2	0	2	-2	2	rno-miR-182;rno-miR-96-5p;
25095	Ampd3	2	0	2	-2	2	rno-miR-106b-5p;rno-miR-17-5p;
25154	Pgr	2	0	2	-2	2	rno-miR-129-5p;rno-miR-190b-5p;
25177	Fhl1	2	0	2	-2	2	rno-miR-200b-3p;rno-miR-96-5p;
25202	Gucy1b3	2	0	2	-2	2	rno-miR-106b-5p;rno-miR-142-5p;
25205	Il6st	2	0	2	-2	2	rno-miR-21-3p;rno-miR-3120;
25236	Gpc3	2	0	2	-2	2	rno-miR-129-5p;rno-miR-96-5p;
25262	Itpr1	2	0	2	-2	2	rno-miR-301a-3p;rno-miR-32-5p;
25288	Acsl1	2	0	2	-2	2	rno-miR-26b-3p;rno-miR-301a-3p;
25289	Adcy6	4	1	3	-2	2	rno-miR-182;rno-miR-3593-5p;rno-miR-664-2-5p;rno-miR-96-5p;
252941	Hdgfrp3	2	0	2	-2	2	rno-miR-129-5p;rno-miR-140-5p;
25314	Emp1	2	0	2	-2	2	rno-miR-3586-3p;rno-miR-664-2-5p;
25367	Adarb1	2	0	2	-2	2	rno-miR-106b-5p;rno-miR-17-5p;
25376	Ambn	2	0	2	-2	2	rno-miR-190b-5p;rno-miR-200b-3p;
25444	Fgf9	2	0	2	-2	2	rno-miR-140-5p;rno-miR-182;
25478	Man2a1	2	0	2	-2	2	rno-miR-3120;rno-miR-32-5p;
25485	Myo1d	2	0	2	-2	2	rno-miR-142-5p;rno-miR-155-5p;
25509	Pax6	2	0	2	-2	2	rno-miR-129-5p;rno-miR-144-3p;
25549	Slc18a2	2	0	2	-2	2	rno-miR-142-5p;rno-miR-21-3p;
25571	Ttpa	2	0	2	-2	2	rno-miR-148b-5p;rno-miR-664-3p;
25584	F3	2	0	2	-2	2	rno-miR-106b-5p;rno-miR-17-5p;
25603	Marcks	2	0	2	-2	2	rno-miR-142-3p;rno-miR-200b-3p;
25668	Cd38	2	0	2	-2	2	rno-miR-182;rno-miR-29b-3p;
25671	Smad1	2	0	2	-2	2	rno-miR-129-5p;rno-miR-182;
25672	Nr3c2	2	0	2	-2	2	rno-miR-129-5p;rno-miR-3586-3p;
25693	Slc18a1	2	0	2	-2	2	rno-miR-125a-3p;rno-miR-374-3p;
25694	Has2	2	0	2	-2	2	rno-miR-106b-5p;rno-miR-17-5p;
257648	Cacna1b	2	0	2	-2	2	rno-miR-199a-5p;rno-miR-335;
266680	St18	2	0	2	-2	2	rno-miR-21-3p;rno-miR-301a-3p;
266777	Nptx1	2	0	2	-2	2	rno-miR-200b-3p;rno-miR-32-5p;
266805	Has3	2	0	2	-2	2	rno-miR-29b-3p;rno-miR-374-3p;
286897	Dpy30	2	0	2	-2	2	rno-miR-106b-5p;rno-miR-32-5p;
287115	Pgp	2	0	2	-2	2	rno-miR-106b-5p;rno-miR-17-5p;
287532	Slc43a2	2	0	2	-2	2	rno-miR-199a-5p;rno-miR-3120;
287828	Hn1	2	0	2	-2	2	rno-miR-106b-5p;rno-miR-6334;
288079	Polq	2	0	2	-2	2	rno-miR-106b-5p;rno-miR-17-5p;
288204	Crybg3	2	0	2	-2	2	rno-miR-106b-5p;rno-miR-17-5p;
288489	Rbak	2	0	2	-2	2	rno-miR-129-5p;rno-miR-190b-5p;
288545	RGD1305455	2	0	2	-2	2	rno-miR-106b-5p;rno-miR-17-5p;
288657	Ogfod2	2	0	2	-2	2	rno-miR-106b-5p;rno-miR-17-5p;
288734	Chfr	2	0	2	-2	2	rno-miR-125a-3p;rno-miR-582-5p;
288779	Rab5b	2	0	2	-2	2	rno-miR-106b-5p;rno-miR-17-5p;
289034	Tmem183a	2	0	2	-2	2	rno-miR-140-5p;rno-miR-29b-3p;
289080	Rgl1	2	0	2	-2	2	rno-miR-200b-3p;rno-miR-32-5p;
289084	RGD1309104	2	0	2	-2	2	rno-miR-21-3p;rno-miR-3120;
289094	Hmcn1	2	0	2	-2	2	rno-miR-199a-5p;rno-miR-26b-3p;
289307	Tfb2m	2	0	2	-2	2	rno-miR-106b-5p;rno-miR-17-5p;
289388	G0s2	2	0	2	-2	2	rno-miR-142-5p;rno-miR-144-3p;
289400	Camsap2	2	0	2	-2	2	rno-miR-142-5p;rno-miR-182;
289501	Sowahb	2	0	2	-2	2	rno-miR-182;rno-miR-301a-3p;
289521	Ankrd17	2	0	2	-2	2	rno-miR-106b-5p;rno-miR-17-5p;
289615	Atp8a1	2	0	2	-2	2	rno-miR-182;rno-miR-31a-5p;
289623	Ube2k	2	0	2	-2	2	rno-miR-129-5p;rno-miR-452-3p;
289950	Pdhb	2	0	2	-2	2	rno-miR-21-3p;rno-miR-3120;
289992	Fermt2	2	0	2	-2	2	rno-miR-29b-3p;rno-miR-466c-5p;
290644	Ifi30	2	0	2	-2	2	rno-miR-29b-3p;rno-miR-374-3p;
290775	Vps37a	2	0	2	-2	2	rno-miR-301a-3p;rno-miR-452-3p;
291015	Ogn	2	0	2	-2	2	rno-miR-125a-3p;rno-miR-142-5p;
291100	Irf4	2	0	2	-2	2	rno-miR-21-3p;rno-miR-3120;
291259	Zmynd11	2	0	2	-2	2	rno-miR-196c-5p;rno-miR-664-3p;
291464	Snx2	2	0	2	-2	2	rno-miR-140-5p;rno-miR-301a-3p;
29150	Matr3	2	0	2	-2	2	rno-miR-200b-3p;rno-miR-21-3p;
291604	Dcp2	2	0	2	-2	2	rno-miR-148b-5p;rno-miR-301a-3p;
291609	Ndfip1	2	0	2	-2	2	rno-miR-125a-3p;rno-miR-335;
29167	Dctn1	2	0	2	-2	2	rno-miR-21-3p;rno-miR-3120;
291709	Slc25a46	2	0	2	-2	2	rno-miR-148b-5p;rno-miR-3120;
291906	Aktip	2	0	2	-2	2	rno-miR-106b-5p;rno-miR-17-5p;
291946	Tmem184c	2	0	2	-2	2	rno-miR-144-3p;rno-miR-183-5p;
292722	Tmem145	2	0	2	-2	2	rno-miR-182;rno-miR-31a-5p;
29278	Lasp1	2	0	2	-2	2	rno-miR-203a-5p;rno-miR-6334;
292925	Tsg101	2	0	2	-2	2	rno-miR-106b-5p;rno-miR-17-5p;
292994	Tjp1	2	0	2	-2	2	rno-miR-144-3p;rno-miR-203a-5p;
293024	Akap13	2	0	2	-2	2	rno-miR-106b-5p;rno-miR-17-5p;
293042	Sema4b	2	0	2	-2	2	rno-miR-106b-5p;rno-miR-17-5p;
293736	Myrf	2	0	2	-2	2	rno-miR-199a-5p;rno-miR-21-3p;
29381	Acvr1b	2	2	0	2	2	rno-miR-292-5p;rno-miR-3593-5p;
29416	Aadat	2	0	2	-2	2	rno-miR-129-5p;rno-miR-182;
29423	Gap43	2	0	2	-2	2	rno-miR-6334;rno-miR-96-5p;
29443	Ahcy	2	0	2	-2	2	rno-miR-144-3p;rno-miR-18a-5p;
29456	Map1b	2	0	2	-2	2	rno-miR-190b-5p;rno-miR-32-5p;
294568	Wasf1	2	0	2	-2	2	rno-miR-106b-5p;rno-miR-17-5p;
294643	Lhfpl2	2	0	2	-2	2	rno-miR-140-5p;rno-miR-32-5p;
294804	Rai14	2	0	2	-2	2	rno-miR-129-5p;rno-miR-31a-3p;
29485	Slc7a3	2	0	2	-2	2	rno-miR-21-3p;rno-miR-3120;
294948	Armc1	2	0	2	-2	2	rno-miR-182;rno-miR-3120;
29502	Slc20a2	2	0	2	-2	2	rno-miR-190b-5p;rno-miR-582-5p;
29511	Padi2	2	2	0	2	2	rno-miR-3593-5p;rno-miR-711;
295251	Pygo2	2	0	2	-2	2	rno-miR-182;rno-miR-335;
295347	Rap1a	2	0	2	-2	2	rno-miR-142-5p;rno-miR-144-3p;
295607	Prpf40a	2	0	2	-2	2	rno-miR-142-5p;rno-miR-199a-5p;
295649	Fign	2	0	2	-2	2	rno-miR-129-5p;rno-miR-142-5p;
295674	Plekha3	2	0	2	-2	2	rno-miR-106b-5p;rno-miR-17-5p;
295692	Nup35	2	0	2	-2	2	rno-miR-106b-5p;rno-miR-17-5p;
295707	Tnks1bp1	2	0	2	-2	2	rno-miR-106b-5p;rno-miR-17-5p;
29591	Tgfbr1	2	0	2	-2	2	rno-miR-142-3p;rno-miR-96-5p;
295934	Chst1	2	0	2	-2	2	rno-miR-301a-3p;rno-miR-96-5p;
29633	Ndst1	2	0	2	-2	2	rno-miR-200b-3p;rno-miR-664-2-5p;
29645	Ptprj	2	0	2	-2	2	rno-miR-15b-3p;rno-miR-32-5p;
29659	P2rx4	2	0	2	-2	2	rno-miR-106b-5p;rno-miR-17-5p;
296616	Cercam	2	0	2	-2	2	rno-miR-106b-5p;rno-miR-17-5p;
296761	Tmem60	2	0	2	-2	2	rno-miR-21-3p;rno-miR-3120;
296851	Pon2	2	0	2	-2	2	rno-miR-142-5p;rno-miR-32-5p;
297093	Cbx3	2	0	2	-2	2	rno-miR-142-5p;rno-miR-582-5p;
297099	Hoxa9l	2	0	2	-2	2	rno-miR-182;rno-miR-582-5p;
297173	RSA-14-44	2	0	2	-2	2	rno-miR-148b-5p;rno-miR-540-3p;
29733	S1pr1	2	0	2	-2	2	rno-miR-142-5p;rno-miR-155-5p;
29737	Kcnab1	2	0	2	-2	2	rno-miR-196c-5p;rno-miR-24-2-5p;
297393	Nagk	2	0	2	-2	2	rno-miR-106b-5p;rno-miR-17-5p;
29753	Ywhae	2	0	2	-2	2	rno-miR-203a-5p;rno-miR-3120;
297783	Mybl1	2	0	2	-2	2	rno-miR-144-3p;rno-miR-301a-3p;
297930	Wwp1	2	0	2	-2	2	rno-miR-142-5p;rno-miR-664-2-5p;
297942	Pnisr	2	0	2	-2	2	rno-miR-18a-5p;rno-miR-32-5p;
297995	Chmp5	2	0	2	-2	2	rno-miR-182;rno-miR-664-3p;
298247	Mysm1	2	0	2	-2	2	rno-miR-29a-5p;rno-miR-3120;
298317	Ube2a	2	0	2	-2	2	rno-miR-142-5p;rno-miR-24-2-5p;
298787	Memo1	2	0	2	-2	2	rno-miR-301a-3p;rno-miR-3586-3p;
298792	Ypel5	2	0	2	-2	2	rno-miR-129-5p;rno-miR-183-5p;
298848	Mapre3	2	0	2	-2	2	rno-miR-106b-5p;rno-miR-17-5p;
298859	Dnajc27	2	0	2	-2	2	rno-miR-3120;rno-miR-664-2-5p;
299038	Spin4	2	0	2	-2	2	rno-miR-142-5p;rno-miR-3120;
299611	Apc2	2	0	2	-2	2	rno-miR-18a-5p;rno-miR-6334;
299864	Ebag9	2	0	2	-2	2	rno-miR-200b-3p;rno-miR-3120;
300173	Gxylt1	2	0	2	-2	2	rno-miR-144-3p;rno-miR-31a-5p;
300228	Lima1	2	0	2	-2	2	rno-miR-106b-5p;rno-miR-17-5p;
300231	Dip2b	2	0	2	-2	2	rno-miR-203a-5p;rno-miR-29a-5p;
300756	Arih1	2	0	2	-2	2	rno-miR-200b-3p;rno-miR-664-2-5p;
300768	Coro2b	2	0	2	-2	2	rno-miR-106b-5p;rno-miR-17-5p;
300783	Ptplad1	2	0	2	-2	2	rno-miR-21-3p;rno-miR-3120;
300901	Plod2	2	0	2	-2	2	rno-miR-148b-5p;rno-miR-96-5p;
300955	Nck1	2	0	2	-2	2	rno-miR-21-3p;rno-miR-3120;
301415	Ankrd44	2	0	2	-2	2	rno-miR-200b-3p;rno-miR-32-5p;
301513	Rqcd1	2	0	2	-2	2	rno-miR-200b-3p;rno-miR-96-5p;
301555	Cul3	2	0	2	-2	2	rno-miR-21-3p;rno-miR-3120;
302313	Tspan6	2	0	2	-2	2	rno-miR-199a-5p;rno-miR-3120;
302864	Mmgt1	4	1	3	-2	2	rno-miR-200b-3p;rno-miR-29a-5p;rno-miR-301a-3p;rno-miR-668;
302935	Ubn1	2	0	2	-2	2	rno-miR-29b-3p;rno-miR-31a-5p;
303000	Capn15	2	0	2	-2	2	rno-miR-106b-5p;rno-miR-17-5p;
303132	Aff4	2	0	2	-2	2	rno-miR-142-5p;rno-miR-466c-5p;
303293	Cyb5d2	2	0	2	-2	2	rno-miR-106b-5p;rno-miR-17-5p;
303470	Kat7	2	0	2	-2	2	rno-miR-142-3p;rno-miR-335;
303547	Ezh1	2	0	2	-2	2	rno-miR-106b-5p;rno-miR-17-5p;
303763	Zfp207	2	0	2	-2	2	rno-miR-190b-5p;rno-miR-21-3p;
303824	Igf2bp2	2	0	2	-2	2	rno-miR-335;rno-miR-664-2-5p;
303885	RGD1305422	2	0	2	-2	2	rno-miR-199a-5p;rno-miR-31a-5p;
303926	Igsf11	2	0	2	-2	2	rno-miR-21-3p;rno-miR-31a-5p;
303946	RGD1560175	2	0	2	-2	2	rno-miR-31a-5p;rno-miR-335;
304007	Cep97	2	0	2	-2	2	rno-miR-106b-5p;rno-miR-17-5p;
304023	St3gal6	2	0	2	-2	2	rno-miR-200b-3p;rno-miR-26b-3p;
304071	Sim2	2	0	2	-2	2	rno-miR-18a-5p;rno-miR-32-5p;
304729	Gli2	2	0	2	-2	2	rno-miR-182;rno-miR-664-2-5p;
304758	Ccnt2	2	0	2	-2	2	rno-miR-29b-3p;rno-miR-582-5p;
304763	R3hdm1	2	0	2	-2	2	rno-miR-140-5p;rno-miR-301a-3p;
304791	Dstyk	2	0	2	-2	2	rno-miR-142-5p;rno-miR-582-5p;
304798	Mdm4	2	0	2	-2	2	rno-miR-129-5p;rno-miR-200b-3p;
304799	Ppp1r15b	2	0	2	-2	2	rno-miR-106b-5p;rno-miR-17-5p;
304885	Fam20b	2	0	2	-2	2	rno-miR-140-5p;rno-miR-3120;
305031	Brox	2	0	2	-2	2	rno-miR-148b-5p;rno-miR-29a-5p;
305302	Rasl11b	2	0	2	-2	2	rno-miR-106b-5p;rno-miR-17-5p;
305338	Apbb2	2	0	2	-2	2	rno-miR-129-5p;rno-miR-3120;
305424	Fbxl5	2	0	2	-2	2	rno-miR-106b-5p;rno-miR-17-5p;
305605	Ccdc88a	2	0	2	-2	2	rno-miR-148b-5p;rno-miR-301a-3p;
305610	RGD1561672	2	0	2	-2	2	rno-miR-29b-3p;rno-miR-374-3p;
305751	Nkiras1	2	0	2	-2	2	rno-miR-106b-5p;rno-miR-17-5p;
305816	Ddhd1	2	0	2	-2	2	rno-miR-106b-5p;rno-miR-17-5p;
305913	Zmym2	2	0	2	-2	2	rno-miR-142-5p;rno-miR-31a-3p;
305922	Lats2	2	0	2	-2	2	rno-miR-21-3p;rno-miR-31a-5p;
305940	Sacs	2	0	2	-2	2	rno-miR-106b-5p;rno-miR-17-5p;
305968	Hmbox1	2	0	2	-2	2	rno-miR-18a-5p;rno-miR-200b-3p;
306229	Dennd6a	2	0	2	-2	2	rno-miR-182;rno-miR-29b-3p;
306257	Bap1	2	0	2	-2	2	rno-miR-200b-3p;rno-miR-31a-5p;
306264	Ankrd28	2	0	2	-2	2	rno-miR-144-3p;rno-miR-664-3p;
306306	Ccser2	2	0	2	-2	2	rno-miR-29b-3p;rno-miR-3120;
306375	Csgalnact1	2	0	2	-2	2	rno-miR-106b-5p;rno-miR-17-5p;
306439	Gpm6a	2	0	2	-2	2	rno-miR-200b-3p;rno-miR-96-5p;
306459	Stox2	2	0	2	-2	2	rno-miR-129-5p;rno-miR-182;
306548	Hook3	2	0	2	-2	2	rno-miR-142-5p;rno-miR-96-5p;
306562	Tacc1	4	1	3	-2	2	rno-miR-129-5p;rno-miR-31a-5p;rno-miR-3593-5p;rno-miR-872-3p;
306630	Abhd13	2	0	2	-2	2	rno-miR-15b-3p;rno-miR-182;
306809	Bicd2	2	0	2	-2	2	rno-miR-106b-5p;rno-miR-17-5p;
306860	Gcnt2	2	0	2	-2	2	rno-miR-199a-5p;rno-miR-664-3p;
306862	Tfap2a	2	0	2	-2	2	rno-miR-200b-3p;rno-miR-26b-3p;
307070	Larp4b	2	0	2	-2	2	rno-miR-29b-3p;rno-miR-3120;
307075	Wdr37	2	0	2	-2	2	rno-miR-106b-5p;rno-miR-17-5p;
307124	Camk1d	2	0	2	-2	2	rno-miR-203a-5p;rno-miR-664-2-5p;
307169	Mastl	2	0	2	-2	2	rno-miR-106b-5p;rno-miR-17-5p;
307217	Tshz1	2	0	2	-2	2	rno-miR-129-5p;rno-miR-6327;
307271	Mex3c	2	0	2	-2	2	rno-miR-125a-3p;rno-miR-3120;
307296	Zfp608	2	0	2	-2	2	rno-miR-190b-5p;rno-miR-3120;
307362	Zfp532	2	0	2	-2	2	rno-miR-200b-3p;rno-miR-3120;
307393	Sh3tc2	2	0	2	-2	2	rno-miR-144-3p;rno-miR-6334;
307503	Etf1	2	0	2	-2	2	rno-miR-148b-5p;rno-miR-335;
307526	Ammecr1l	2	0	2	-2	2	rno-miR-129-5p;rno-miR-29b-3p;
308009	Fam45a	2	0	2	-2	2	rno-miR-106b-5p;rno-miR-17-5p;
308118	Rgs17	2	0	2	-2	2	rno-miR-182;rno-miR-32-5p;
308173	Kif13a	2	0	2	-2	2	rno-miR-148b-5p;rno-miR-3120;
308265	Lats1	2	0	2	-2	2	rno-miR-142-3p;rno-miR-3120;
308282	Shprh	2	0	2	-2	2	rno-miR-15b-3p;rno-miR-664-3p;
308283	Fbxo30	2	0	2	-2	2	rno-miR-129-5p;rno-miR-142-5p;
308473	Samd4b	2	0	2	-2	2	rno-miR-31a-5p;rno-miR-872-3p;
308624	Heca	2	0	2	-2	2	rno-miR-155-5p;rno-miR-190b-5p;
308845	Prkrir	2	0	2	-2	2	rno-miR-21-3p;rno-miR-3120;
309035	Dcun1d3	2	0	2	-2	2	rno-miR-106b-5p;rno-miR-17-5p;
309126	Tnpo1	2	0	2	-2	2	rno-miR-129-5p;rno-miR-374-3p;
309129	Fcho2	2	0	2	-2	2	rno-miR-106b-5p;rno-miR-17-5p;
309197	Hnrnpul2	2	0	2	-2	2	rno-miR-129-5p;rno-miR-6334;
309207	Dagla	2	0	2	-2	2	rno-miR-183-5p;rno-miR-29a-5p;
309304	Pdcd1lg2	2	0	2	-2	2	rno-miR-106b-5p;rno-miR-17-5p;
309478	Zfp518a	2	0	2	-2	2	rno-miR-582-5p;rno-miR-872-3p;
309510	Cpeb3	2	0	2	-2	2	rno-miR-142-5p;rno-miR-32-5p;
309637	Uhrf1bp1	2	0	2	-2	2	rno-miR-106b-5p;rno-miR-17-5p;
309758	Herc4	2	0	2	-2	2	rno-miR-144-3p;rno-miR-31a-5p;
309812	Rev3l	2	0	2	-2	2	rno-miR-142-5p;rno-miR-32-5p;
310011	Gcnt4	2	0	2	-2	2	rno-miR-106b-5p;rno-miR-17-5p;
310261	Eif5a2	2	0	2	-2	2	rno-miR-144-3p;rno-miR-182;
310341	Fat4	2	0	2	-2	2	rno-miR-144-3p;rno-miR-29a-5p;
310352	Jade1	2	0	2	-2	2	rno-miR-155-5p;rno-miR-301a-3p;
310392	Slc7a11	2	0	2	-2	2	rno-miR-148b-5p;rno-miR-182;
310448	Igsf10	2	0	2	-2	2	rno-miR-182;rno-miR-200b-3p;
310538	Fnip2	2	0	2	-2	2	rno-miR-106b-5p;rno-miR-17-5p;
310859	Tet2	2	0	2	-2	2	rno-miR-144-3p;rno-miR-29b-3p;
311129	Osbpl6	2	0	2	-2	2	rno-miR-140-5p;rno-miR-664-3p;
311287	Ano3	2	0	2	-2	2	rno-miR-106b-5p;rno-miR-17-5p;
311405	Tmem127	2	0	2	-2	2	rno-miR-106b-5p;rno-miR-17-5p;
311415	Zc3h6	2	0	2	-2	2	rno-miR-203a-5p;rno-miR-31a-3p;
311494	Rin2	2	0	2	-2	2	rno-miR-144-3p;rno-miR-664-3p;
311508	Gzf1	2	0	2	-2	2	rno-miR-24-2-5p;rno-miR-335;
311721	Zfp512b	2	0	2	-2	2	rno-miR-106b-5p;rno-miR-17-5p;
312113	Stard8	2	0	2	-2	2	rno-miR-144-3p;rno-miR-29b-3p;
312132	Tmem106b	2	0	2	-2	2	rno-miR-29a-5p;rno-miR-872-3p;
312154	Ing3	2	0	2	-2	2	rno-miR-129-5p;rno-miR-582-3p;
312358	Prr15	2	0	2	-2	2	rno-miR-106b-5p;rno-miR-17-5p;
312372	Kbtbd2	2	0	2	-2	2	rno-miR-140-5p;rno-miR-155-5p;
312516	Gmcl1	2	0	2	-2	2	rno-miR-200b-3p;rno-miR-27b-5p;
312562	Zfyve20	2	0	2	-2	2	rno-miR-200b-3p;rno-miR-31a-3p;
313125	RGD1562865	2	0	2	-2	2	rno-miR-144-3p;rno-miR-29b-3p;
313208	Fsd1l	2	0	2	-2	2	rno-miR-106b-5p;rno-miR-17-5p;
313370	Hook1	2	0	2	-2	2	rno-miR-200b-3p;rno-miR-872-3p;
313413	Sgip1	2	0	2	-2	2	rno-miR-200b-3p;rno-miR-374-3p;
313427	Usp24	2	0	2	-2	2	rno-miR-106b-5p;rno-miR-17-5p;
313445	Klhl13	2	0	2	-2	2	rno-miR-21-3p;rno-miR-3120;
313481	Zcchc11	2	0	2	-2	2	rno-miR-142-5p;rno-miR-96-5p;
313488	Reck	2	0	2	-2	2	rno-miR-182;rno-miR-200b-3p;
313566	Rlf	2	0	2	-2	2	rno-miR-142-3p;rno-miR-29b-3p;
313594	Ago1	2	0	2	-2	2	rno-miR-106b-5p;rno-miR-17-5p;
313729	Errfi1	2	0	2	-2	2	rno-miR-200b-3p;rno-miR-540-3p;
313873	Fam98a	2	0	2	-2	2	rno-miR-148b-5p;rno-miR-24-2-5p;
313994	Klf11	2	0	2	-2	2	rno-miR-106b-5p;rno-miR-17-5p;
314157	Fbxo33	4	1	3	-2	2	rno-miR-15b-3p;rno-miR-200b-3p;rno-miR-664-3p;rno-miR-711;
314265	Zfyve26	2	0	2	-2	2	rno-miR-106b-5p;rno-miR-17-5p;
314288	Pcnx	2	0	2	-2	2	rno-miR-182;rno-miR-335;
314417	Papola	2	0	2	-2	2	rno-miR-106b-5p;rno-miR-17-5p;
314906	Kif5a	2	0	2	-2	2	rno-miR-106b-5p;rno-miR-17-5p;
314942	Csmd3	2	0	2	-2	2	rno-miR-15b-3p;rno-miR-200b-3p;
315019	Fam84b	2	0	2	-2	2	rno-miR-106b-5p;rno-miR-17-5p;
315405	Dcun1d5	2	0	2	-2	2	rno-miR-142-5p;rno-miR-452-3p;
315423	Cep57	2	0	2	-2	2	rno-miR-106b-5p;rno-miR-17-5p;
315655	Rdx	2	0	2	-2	2	rno-miR-21-3p;rno-miR-3120;
315740	Kif23	2	0	2	-2	2	rno-miR-106b-5p;rno-miR-17-5p;
315798	Zfp280d	2	0	2	-2	2	rno-miR-29a-5p;rno-miR-374-3p;
315912	Tbc1d8b	2	0	2	-2	2	rno-miR-106b-5p;rno-miR-17-5p;
315969	Topbp1	2	0	2	-2	2	rno-miR-182;rno-miR-31a-5p;
316021	Epm2aip1	2	0	2	-2	2	rno-miR-200b-3p;rno-miR-3120;
316052	Eomes	2	0	2	-2	2	rno-miR-29b-3p;rno-miR-32-5p;
316256	Tnfrsf21	2	0	2	-2	2	rno-miR-106b-5p;rno-miR-17-5p;
316273	Mcm3	2	0	2	-2	2	rno-miR-106b-5p;rno-miR-17-5p;
316344	Rev1	2	0	2	-2	2	rno-miR-200b-3p;rno-miR-96-5p;
316370	Kdelc1	2	0	2	-2	2	rno-miR-29b-3p;rno-miR-466c-5p;
316575	Trip12	2	0	2	-2	2	rno-miR-125a-3p;rno-miR-21-3p;
316742	Tgif1	2	0	2	-2	2	rno-miR-32-5p;rno-miR-664-3p;
316775	Ankrd12	2	0	2	-2	2	rno-miR-106b-5p;rno-miR-17-5p;
317247	Nap1l2	2	0	2	-2	2	rno-miR-540-3p;rno-miR-664-3p;
317343	Med14	2	0	2	-2	2	rno-miR-142-5p;rno-miR-144-3p;
317423	FAM120C	2	0	2	-2	2	rno-miR-182;rno-miR-29a-5p;
360230	Stk40	2	2	0	2	2	rno-miR-3593-5p;rno-miR-668;
360272	Slit2	2	0	2	-2	2	rno-miR-200b-3p;rno-miR-26b-3p;
360406	Ptprf	2	0	2	-2	2	rno-miR-129-5p;rno-miR-664-2-5p;
360502	Itfg3	2	0	2	-2	2	rno-miR-199a-5p;rno-miR-301a-3p;
360596	Msi2	2	0	2	-2	2	rno-miR-148b-5p;rno-miR-452-3p;
360709	Tfg	2	0	2	-2	2	rno-miR-21-3p;rno-miR-3120;
360722	Pdia5	2	0	2	-2	2	rno-miR-29b-3p;rno-miR-374-3p;
360866	Scyl3	2	0	2	-2	2	rno-miR-183-5p;rno-miR-96-5p;
360891	Enah	2	0	2	-2	2	rno-miR-540-3p;rno-miR-582-5p;
360905	Mtf2	2	0	2	-2	2	rno-miR-29a-5p;rno-miR-6334;
360910	Abcg3l2	2	0	2	-2	2	rno-miR-148b-5p;rno-miR-664-3p;
360983	Lgalsl	2	0	2	-2	2	rno-miR-301a-3p;rno-miR-31a-5p;
361030	Tmem260	2	0	2	-2	2	rno-miR-140-5p;rno-miR-6334;
361104	Zcchc24	2	0	2	-2	2	rno-miR-200b-3p;rno-miR-335;
361171	Golga7	2	0	2	-2	2	rno-miR-200b-3p;rno-miR-374-3p;
361178	MGC112830	2	0	2	-2	2	rno-miR-148b-5p;rno-miR-872-3p;
361230	Tmem170b	2	0	2	-2	2	rno-miR-18a-5p;rno-miR-96-5p;
361258	Cul2	2	0	2	-2	2	rno-miR-142-5p;rno-miR-466c-5p;
361271	Upf2	2	0	2	-2	2	rno-miR-26b-3p;rno-miR-3586-3p;
361295	Ss18	2	0	2	-2	2	rno-miR-144-3p;rno-miR-452-3p;
361309	Paip2	2	0	2	-2	2	rno-miR-182;rno-miR-26b-3p;
361327	Prr16	2	0	2	-2	2	rno-miR-106b-5p;rno-miR-17-5p;
361531	Paf1	2	0	2	-2	2	rno-miR-21-3p;rno-miR-3120;
361614	Fam168a	2	0	2	-2	2	rno-miR-155-5p;rno-miR-182;
361632	Pik3c2a	2	0	2	-2	2	rno-miR-144-3p;rno-miR-31a-5p;
361676	Pnpla2	2	0	2	-2	2	rno-miR-182;rno-miR-664-2-5p;
361677	Tollip	2	0	2	-2	2	rno-miR-148b-5p;rno-miR-335;
361679	Dusp8	2	0	2	-2	2	rno-miR-106b-5p;rno-miR-17-5p;
361686	Osbpl5	2	0	2	-2	2	rno-miR-106b-5p;rno-miR-17-5p;
361688	Suv420h1	2	0	2	-2	2	rno-miR-148b-5p;rno-miR-32-5p;
361831	Ube2d1	2	0	2	-2	2	rno-miR-142-5p;rno-miR-301a-3p;
361833	Ank3	2	0	2	-2	2	rno-miR-182;rno-miR-3120;
362007	Sike1	2	0	2	-2	2	rno-miR-106b-5p;rno-miR-17-5p;
362013	Ahcyl1	2	0	2	-2	2	rno-miR-182;rno-miR-664-3p;
362018	Sypl2	2	0	2	-2	2	rno-miR-29b-3p;rno-miR-96-5p;
362056	Spata1	2	0	2	-2	2	rno-miR-31a-5p;rno-miR-540-3p;
362138	Rbms1	2	0	2	-2	2	rno-miR-129-5p;rno-miR-872-3p;
362154	Zc3h15	2	0	2	-2	2	rno-miR-182;rno-miR-200b-3p;
362160	Celf1	2	0	2	-2	2	rno-miR-140-5p;rno-miR-148b-5p;
362194	Bahd1	2	0	2	-2	2	rno-miR-106b-5p;rno-miR-17-5p;
362246	Tp53inp2	4	1	3	-2	2	rno-miR-106b-5p;rno-miR-17-5p;rno-miR-182;rno-miR-23a-5p;
362251	Rbm39	2	0	2	-2	2	rno-miR-203a-5p;rno-miR-27b-5p;
362261	Lpin3	2	0	2	-2	2	rno-miR-15b-3p;rno-miR-200b-3p;
362279	Pard6b	2	0	2	-2	2	rno-miR-148b-5p;rno-miR-200b-3p;
362401	Tmem43	2	0	2	-2	2	rno-miR-21-3p;rno-miR-31a-5p;
362428	Rimklb	2	0	2	-2	2	rno-miR-142-3p;rno-miR-21-3p;
362466	Bicd1	2	0	2	-2	2	rno-miR-129-5p;rno-miR-3120;
362485	Ccne2	2	0	2	-2	2	rno-miR-148b-5p;rno-miR-3120;
362524	Ptpn3	2	0	2	-2	2	rno-miR-106b-5p;rno-miR-17-5p;
362591	Mtf1	2	0	2	-2	2	rno-miR-106b-5p;rno-miR-17-5p;
362626	RGD1359529	2	0	2	-2	2	rno-miR-106b-5p;rno-miR-17-5p;
362699	Yipf4	2	0	2	-2	2	rno-miR-32-5p;rno-miR-96-5p;
362733	Etv1	2	0	2	-2	2	rno-miR-142-5p;rno-miR-21-3p;
362799	Rapgef5	2	0	2	-2	2	rno-miR-182;rno-miR-31a-3p;
362900	Rnf19a	2	0	2	-2	2	rno-miR-140-5p;rno-miR-29b-3p;
362918	Mtss1	2	0	2	-2	2	rno-miR-182;rno-miR-96-5p;
363035	Zbtb44	2	0	2	-2	2	rno-miR-106b-5p;rno-miR-17-5p;
363084	Usp3	2	0	2	-2	2	rno-miR-106b-5p;rno-miR-17-5p;
363089	Fam63b	2	0	2	-2	2	rno-miR-129-5p;rno-miR-200b-3p;
363123	Rab6b	2	0	2	-2	2	rno-miR-142-5p;rno-miR-182;
363227	Nabp1	2	0	2	-2	2	rno-miR-106b-5p;rno-miR-17-5p;
363412	Zfp609	2	0	2	-2	2	rno-miR-129-5p;rno-miR-96-5p;
363425	Cav2	2	0	2	-2	2	rno-miR-144-3p;rno-miR-29b-3p;
363465	Pir	2	0	2	-2	2	rno-miR-129-5p;rno-miR-540-3p;
363472	Prrg1	2	0	2	-2	2	rno-miR-106b-5p;rno-miR-17-5p;
363985	Slc41a1	2	0	2	-2	2	rno-miR-106b-5p;rno-miR-17-5p;
364137	Tmem165	2	0	2	-2	2	rno-miR-144-3p;rno-miR-155-5p;
364298	Tmem55b	2	0	2	-2	2	rno-miR-142-3p;rno-miR-144-3p;
364419	Chmp7	2	0	2	-2	2	rno-miR-6334;rno-miR-664-2-5p;
364634	Csmd1	4	1	3	-2	2	rno-miR-183-5p;rno-miR-190b-5p;rno-miR-292-5p;rno-miR-301a-3p;
364686	Ranbp9	2	0	2	-2	2	rno-miR-200b-3p;rno-miR-664-2-5p;
364823	Klhl14	2	0	2	-2	2	rno-miR-15b-3p;rno-miR-32-5p;
364879	Isoc1	2	0	2	-2	2	rno-miR-106b-5p;rno-miR-17-5p;
364910	Sall3	2	0	2	-2	2	rno-miR-106b-5p;rno-miR-17-5p;
365382	Inpp5a	2	0	2	-2	2	rno-miR-142-3p;rno-miR-182;
365493	Cacul1	2	0	2	-2	2	rno-miR-148b-5p;rno-miR-155-5p;
365699	Nadk2	2	0	2	-2	2	rno-miR-182;rno-miR-183-5p;
365703	Zfr	2	0	2	-2	2	rno-miR-21-3p;rno-miR-3120;
365755	Tbl1xr1	2	0	2	-2	2	rno-miR-144-3p;rno-miR-32-5p;
365894	Trim33	2	0	2	-2	2	rno-miR-200b-3p;rno-miR-26b-3p;
365895	Hipk1	4	1	3	-2	2	rno-miR-142-5p;rno-miR-200b-3p;rno-miR-6334;rno-miR-711;
366061	Galnt3	2	0	2	-2	2	rno-miR-142-5p;rno-miR-144-3p;
366065	Cers6	2	0	2	-2	2	rno-miR-200b-3p;rno-miR-24-2-5p;
366300	Pcmtd1	4	1	3	-2	2	rno-miR-182;rno-miR-21-3p;rno-miR-292-5p;rno-miR-32-5p;
366434	Btf3l4	2	0	2	-2	2	rno-miR-21-3p;rno-miR-301a-3p;
366441	Slc5a9	2	0	2	-2	2	rno-miR-182;rno-miR-452-3p;
366507	Lzic	2	0	2	-2	2	rno-miR-106b-5p;rno-miR-17-5p;
366889	Zdhhc17	2	0	2	-2	2	rno-miR-142-5p;rno-miR-144-3p;
366891	Caps2	2	0	2	-2	2	rno-miR-106b-5p;rno-miR-17-5p;
366896	Tbc1d15	2	0	2	-2	2	rno-miR-129-5p;rno-miR-190b-5p;
367112	Hmgcll1	2	0	2	-2	2	rno-miR-142-5p;rno-miR-182;
367235	Fam135a	2	0	2	-2	2	rno-miR-155-5p;rno-miR-32-5p;
393085	Pcdha1	2	0	2	-2	2	rno-miR-29b-3p;rno-miR-582-3p;
393086	Pcdha2	2	0	2	-2	2	rno-miR-29b-3p;rno-miR-582-3p;
393087	Pcdha5	2	0	2	-2	2	rno-miR-29b-3p;rno-miR-582-3p;
393088	Pcdha6	2	0	2	-2	2	rno-miR-29b-3p;rno-miR-582-3p;
393089	Pcdha7	2	0	2	-2	2	rno-miR-29b-3p;rno-miR-582-3p;
393091	Pcdhac1	2	0	2	-2	2	rno-miR-29b-3p;rno-miR-582-3p;
399489	E2f1	2	0	2	-2	2	rno-miR-106b-5p;rno-miR-17-5p;
497985	Hoxb7	2	0	2	-2	2	rno-miR-196c-5p;rno-miR-21-3p;
498131	N4bp2l1	2	0	2	-2	2	rno-miR-29b-3p;rno-miR-664-3p;
498333	Bmp2k	2	0	2	-2	2	rno-miR-183-5p;rno-miR-96-5p;
498385	Lcorl	2	0	2	-2	2	rno-miR-301a-3p;rno-miR-664-3p;
498796	Fam107b	2	0	2	-2	2	rno-miR-142-5p;rno-miR-335;
498798	Stam	2	0	2	-2	2	rno-miR-142-3p;rno-miR-664-3p;
499129	Kctd15	2	0	2	-2	2	rno-miR-200b-3p;rno-miR-29b-3p;
499210	Acer3	2	0	2	-2	2	rno-miR-182;rno-miR-582-3p;
499497	Mef2c	2	0	2	-2	2	rno-miR-183-5p;rno-miR-6327;
499583	Naaladl2	2	0	2	-2	2	rno-miR-200b-3p;rno-miR-3120;
499602	LOC499602	2	0	2	-2	2	rno-miR-144-3p;rno-miR-148b-5p;
499977	Lhfpl3	2	0	2	-2	2	rno-miR-140-5p;rno-miR-142-5p;
500116	Tra2a	2	0	2	-2	2	rno-miR-21-3p;rno-miR-3120;
500132	Plekha8	2	0	2	-2	2	rno-miR-3120;rno-miR-374-3p;
500280	Lrrn1	2	0	2	-2	2	rno-miR-148b-5p;rno-miR-374-3p;
500390	RGD1564053	2	0	2	-2	2	rno-miR-142-5p;rno-miR-664-3p;
500501	MGC125002	2	0	2	-2	2	rno-miR-142-5p;rno-miR-148b-5p;
500538	Ybx1	2	0	2	-2	2	rno-miR-148b-5p;rno-miR-664-3p;
500690	Map3k9	2	0	2	-2	2	rno-miR-106b-5p;rno-miR-17-5p;
500707	Tc2n	2	0	2	-2	2	rno-miR-664-3p;rno-miR-96-5p;
501539	Ammecr1	2	0	2	-2	2	rno-miR-148b-5p;rno-miR-31a-5p;
501658	Vma21	2	0	2	-2	2	rno-miR-3120;rno-miR-466c-5p;
502886	Foxj2	2	0	2	-2	2	rno-miR-29b-3p;rno-miR-3120;
503027	Map4k5	2	0	2	-2	2	rno-miR-200b-3p;rno-miR-31a-5p;
503052	Vash1	2	0	2	-2	2	rno-miR-200b-3p;rno-miR-29b-3p;
50552	Zfp292	2	0	2	-2	2	rno-miR-148b-5p;rno-miR-26b-3p;
50594	Nbl1	2	0	2	-2	2	rno-miR-106b-5p;rno-miR-17-5p;
50658	Mapk9	2	0	2	-2	2	rno-miR-125a-3p;rno-miR-200b-3p;
50677	Ptpro	2	0	2	-2	2	rno-miR-17-5p;rno-miR-32-5p;
50690	Slc6a8	2	0	2	-2	2	rno-miR-374-3p;rno-miR-466c-5p;
54289	Rgs1	2	0	2	-2	2	rno-miR-32-5p;rno-miR-452-3p;
54319	Ezr	2	0	2	-2	2	rno-miR-183-5p;rno-miR-96-5p;
54321	Cnn3	2	0	2	-2	2	rno-miR-582-5p;rno-miR-96-5p;
56718	Mtor	2	0	2	-2	2	rno-miR-32-5p;rno-miR-96-5p;
56783	Eif5	2	0	2	-2	2	rno-miR-182;rno-miR-96-5p;
56785	Ralgapa1	2	0	2	-2	2	rno-miR-15b-3p;rno-miR-199a-5p;
57300	Aadac	2	0	2	-2	2	rno-miR-106b-5p;rno-miR-17-5p;
58857	Vapa	2	0	2	-2	2	rno-miR-21-3p;rno-miR-3120;
59303	Tmem33	2	0	2	-2	2	rno-miR-142-3p;rno-miR-872-3p;
60325	Serpinb2	2	0	2	-2	2	rno-miR-29a-5p;rno-miR-96-5p;
60331	Atxn3	2	0	2	-2	2	rno-miR-32-5p;rno-miR-96-5p;
60423	Slc28a2	2	0	2	-2	2	rno-miR-182;rno-miR-26b-3p;
60427	Kitlg	2	0	2	-2	2	rno-miR-142-5p;rno-miR-144-3p;
64015	Khdrbs3	2	0	2	-2	2	rno-miR-144-3p;rno-miR-31a-5p;
64032	Ctgf	2	0	2	-2	2	rno-miR-18a-5p;rno-miR-199a-5p;
64047	Lrat	2	0	2	-2	2	rno-miR-582-5p;rno-miR-664-3p;
64152	Chp1	2	0	2	-2	2	rno-miR-21-3p;rno-miR-3586-3p;
64206	Tdo2	2	0	2	-2	2	rno-miR-142-5p;rno-miR-664-3p;
64443	Gpr88	2	0	2	-2	2	rno-miR-142-5p;rno-miR-31a-3p;
64455	Rasd1	2	0	2	-2	2	rno-miR-106b-5p;rno-miR-17-5p;
64508	Adcy3	2	0	2	-2	2	rno-miR-125a-3p;rno-miR-142-5p;
64521	Tspan2	2	0	2	-2	2	rno-miR-26b-3p;rno-miR-582-5p;
64530	Cnbp	2	0	2	-2	2	rno-miR-3120;rno-miR-582-5p;
64536	Esm1	2	0	2	-2	2	rno-miR-140-5p;rno-miR-29a-5p;
64549	Inhbc	2	0	2	-2	2	rno-miR-125a-3p;rno-miR-452-3p;
64664	Arl3	2	0	2	-2	2	rno-miR-129-5p;rno-miR-540-3p;
64845	Gphn	2	0	2	-2	2	rno-miR-24-2-5p;rno-miR-664-3p;
65048	Fat2	2	0	2	-2	2	rno-miR-106b-5p;rno-miR-17-5p;
65168	Scamp2	2	0	2	-2	2	rno-miR-106b-5p;rno-miR-17-5p;
65185	Sult1c3	2	0	2	-2	2	rno-miR-106b-5p;rno-miR-17-5p;
65272	Kcnk10	2	0	2	-2	2	rno-miR-183-5p;rno-miR-32-5p;
679692	Lpgat1	2	0	2	-2	2	rno-miR-106b-5p;rno-miR-17-5p;
679837	Adam12	2	0	2	-2	2	rno-miR-29b-3p;rno-miR-301a-3p;
679869	Tcf7l2	2	0	2	-2	2	rno-miR-664-3p;rno-miR-96-5p;
679949	Ube2ql1	2	0	2	-2	2	rno-miR-148b-5p;rno-miR-664-2-5p;
680155	Fam208a	2	0	2	-2	2	rno-miR-106b-5p;rno-miR-17-5p;
680229	Sgcb	2	0	2	-2	2	rno-miR-301a-3p;rno-miR-582-3p;
680445	Mbnl2	2	0	2	-2	2	rno-miR-182;rno-miR-872-3p;
680594	Dph3	2	0	2	-2	2	rno-miR-21-3p;rno-miR-3120;
680668	Tpk1	2	0	2	-2	2	rno-miR-15b-3p;rno-miR-29b-3p;
682999	Aida	2	0	2	-2	2	rno-miR-32-5p;rno-miR-664-3p;
683927	Cstf2	2	0	2	-2	2	rno-miR-21-3p;rno-miR-3120;
684322	Kcmf1	2	0	2	-2	2	rno-miR-182;rno-miR-664-3p;
685232	Atp6v1a	2	0	2	-2	2	rno-miR-21-3p;rno-miR-29a-5p;
685465	Polr3g	2	0	2	-2	2	rno-miR-106b-5p;rno-miR-17-5p;
686117	Meis1	2	0	2	-2	2	rno-miR-144-3p;rno-miR-466c-5p;
688019	Thap2	2	0	2	-2	2	rno-miR-106b-5p;rno-miR-17-5p;
688047	Lyc2	2	0	2	-2	2	rno-miR-129-5p;rno-miR-26b-3p;
688757	Tmem200b	2	0	2	-2	2	rno-miR-142-3p;rno-miR-15b-3p;
688843	Nap1l5	2	0	2	-2	2	rno-miR-142-3p;rno-miR-200b-3p;
689079	Arl15	2	0	2	-2	2	rno-miR-200b-3p;rno-miR-29a-5p;
689710	Heg1	2	0	2	-2	2	rno-miR-106b-5p;rno-miR-17-5p;
690911	LOC690911	2	0	2	-2	2	rno-miR-301a-3p;rno-miR-96-5p;
691209	Slc12a6	2	0	2	-2	2	rno-miR-18a-5p;rno-miR-96-5p;
691543	Katnbl1	2	0	2	-2	2	rno-miR-129-5p;rno-miR-140-5p;
691589	Chd5	4	1	3	-2	2	rno-miR-106b-5p;rno-miR-17-5p;rno-miR-301a-3p;rno-miR-3593-5p;
78961	Golph3	2	0	2	-2	2	rno-miR-144-3p;rno-miR-872-3p;
79121	Arf6	2	0	2	-2	2	rno-miR-3120;rno-miR-3586-3p;
79212	Slc6a1	2	0	2	-2	2	rno-miR-200b-3p;rno-miR-6334;
79218	Gng5	2	0	2	-2	2	rno-miR-183-5p;rno-miR-199a-5p;
79250	Aco2	2	0	2	-2	2	rno-miR-582-5p;rno-miR-664-3p;
79463	Timm22	2	0	2	-2	2	rno-miR-540-3p;rno-miR-664-2-5p;
81516	Smad7	2	0	2	-2	2	rno-miR-106b-5p;rno-miR-32-5p;
81640	Amd1	2	0	2	-2	2	rno-miR-183-5p;rno-miR-3120;
81656	Dpyd	2	0	2	-2	2	rno-miR-106b-5p;rno-miR-17-5p;
81783	Ssb	2	0	2	-2	2	rno-miR-129-5p;rno-miR-144-3p;
81818	Vim	2	0	2	-2	2	rno-miR-129-5p;rno-miR-540-3p;
81920	Ube2d3	2	0	2	-2	2	rno-miR-144-3p;rno-miR-26b-3p;
83526	Atrn	2	0	2	-2	2	rno-miR-29b-3p;rno-miR-301a-3p;
83529	Vdac1	2	0	2	-2	2	rno-miR-183-5p;rno-miR-466c-5p;
83533	Aifm1	2	0	2	-2	2	rno-miR-106b-5p;rno-miR-466c-5p;
83572	Pafah1b1	2	0	2	-2	2	rno-miR-144-3p;rno-miR-182;
83613	Nefl	2	0	2	-2	2	rno-miR-466c-5p;rno-miR-664-3p;
83616	Trim3	2	0	2	-2	2	rno-miR-106b-5p;rno-miR-17-5p;
83629	Slc12a2	2	0	2	-2	2	rno-miR-144-3p;rno-miR-29a-5p;
83765	Rtn4	2	0	2	-2	2	rno-miR-142-5p;rno-miR-182;
83785	Vegfa	2	0	2	-2	2	rno-miR-200b-3p;rno-miR-29b-3p;
83840	Rps6kb1	2	0	2	-2	2	rno-miR-129-5p;rno-miR-200b-3p;
83842	Crot	2	0	2	-2	2	rno-miR-106b-5p;rno-miR-15b-3p;
84016	Grip1	2	0	2	-2	2	rno-miR-29b-3p;rno-miR-374-3p;
84030	Chn1	2	0	2	-2	2	rno-miR-200b-3p;rno-miR-582-5p;
84410	Klf5	2	0	2	-2	2	rno-miR-21-3p;rno-miR-31a-5p;
84416	Smpx	2	0	2	-2	2	rno-miR-129-5p;rno-miR-142-5p;
84582	Hdac7	2	0	2	-2	2	rno-miR-140-5p;rno-miR-96-5p;
84584	Ncoa3	2	0	2	-2	2	rno-miR-106b-5p;rno-miR-17-5p;
84686	Ppp1r9b	2	0	2	-2	2	rno-miR-200b-3p;rno-miR-31a-5p;
85245	Kpna2	2	0	2	-2	2	rno-miR-106b-5p;rno-miR-17-5p;
85250	Col5a2	2	0	2	-2	2	rno-miR-29b-3p;rno-miR-664-3p;
85430	Herpud1	2	0	2	-2	2	rno-miR-142-5p;rno-miR-144-3p;
85431	Nox4	2	0	2	-2	2	rno-miR-21-3p;rno-miR-32-5p;
85489	Twist1	2	0	2	-2	2	rno-miR-144-3p;rno-miR-148b-5p;
89843	Cxadr	2	0	2	-2	2	rno-miR-148b-5p;rno-miR-21-3p;
94188	Zfp423	2	0	2	-2	2	rno-miR-200b-3p;rno-miR-664-3p;
94196	Rnf138	2	0	2	-2	2	rno-miR-183-5p;rno-miR-29b-3p;
94267	Nudt4	2	0	2	-2	2	rno-miR-125a-3p;rno-miR-200b-3p;
94338	Smpd3	2	0	2	-2	2	rno-miR-29b-3p;rno-miR-664-2-5p;
100125361	Zfp867	1	0	1	-1	1	rno-miR-140-5p;
100134827	Hiat1	1	0	1	-1	1	rno-miR-31a-5p;
100151767	LOC100151767	1	0	1	-1	1	rno-miR-3120;
100158233	Slc35a2	1	0	1	-1	1	rno-miR-200b-3p;
100196907	RGD1310313	1	0	1	-1	1	rno-miR-142-3p;
100302453	Mettl9	1	0	1	-1	1	rno-miR-3120;
100310845	Kdm6a	1	1	0	1	1	rno-miR-292-5p;
100322884	Nemf	1	0	1	-1	1	rno-miR-142-3p;
100359680	Lpcat2	1	0	1	-1	1	rno-miR-664-3p;
100359775	Bpifa6	1	0	1	-1	1	rno-miR-155-5p;
100359861	Smim15	1	0	1	-1	1	rno-miR-540-3p;
100360066	Evi5	1	0	1	-1	1	rno-miR-182;
100360100	Taf3	1	0	1	-1	1	rno-miR-142-5p;
100360218	LOC100360218	1	0	1	-1	1	rno-miR-540-3p;
100360552	LOC100360552	1	1	0	1	1	rno-miR-3593-5p;
100360577	LOC100360577	1	0	1	-1	1	rno-miR-582-5p;
100360867	Ypel1	1	0	1	-1	1	rno-miR-3120;
100361134	Shisa9	1	0	1	-1	1	rno-miR-129-5p;
100361417	Tbcd	1	0	1	-1	1	rno-miR-3120;
100361457	LOC100361457	1	0	1	-1	1	rno-miR-31a-5p;
100361631	Zmym6nb	1	0	1	-1	1	rno-miR-140-5p;
100361658	Usp37	1	0	1	-1	1	rno-miR-21-3p;
100361928	Tmem198	1	0	1	-1	1	rno-miR-96-5p;
100361997	Ect2l	1	0	1	-1	1	rno-miR-203a-5p;
100362102	Lsm14b	1	0	1	-1	1	rno-miR-29b-3p;
100362205	Fndc9	1	1	0	1	1	rno-miR-3593-5p;
100362216	LOC100362216	1	0	1	-1	1	rno-miR-96-5p;
100362255	RGD1562101	1	0	1	-1	1	rno-miR-24-2-5p;
100362554	Fam105b	1	0	1	-1	1	rno-miR-21-3p;
100362555	Sptssb	1	0	1	-1	1	rno-miR-129-5p;
100362606	LOC100362606	1	0	1	-1	1	rno-miR-182;
100362710	LOC100362710	1	0	1	-1	1	rno-miR-21-3p;
100363266	Igip	1	0	1	-1	1	rno-miR-144-3p;
100363310	Cystm1	1	0	1	-1	1	rno-miR-374-3p;
100909548	LOC100909548	1	0	1	-1	1	rno-miR-664-2-5p;
100909740	LOC100909740	1	0	1	-1	1	rno-miR-182;
100909901	LOC100909901	1	0	1	-1	1	rno-miR-106b-5p;
100910732	LOC100910732	1	0	1	-1	1	rno-miR-582-5p;
100910957	LOC100910957	1	0	1	-1	1	rno-miR-301a-3p;
100911305	LOC100911305	1	0	1	-1	1	rno-miR-182;
100911646	LOC100911646	1	0	1	-1	1	rno-miR-155-5p;
100911710	LOC100911710	1	0	1	-1	1	rno-miR-182;
100912146	LOC100912146	1	0	1	-1	1	rno-miR-18a-5p;
100912163	LOC100912163	1	0	1	-1	1	rno-miR-29a-5p;
100912235	Mast4	1	0	1	-1	1	rno-miR-182;
100912278	LOC100912278	1	0	1	-1	1	rno-miR-155-5p;
100912478	LOC100912478	1	0	1	-1	1	rno-miR-24-2-5p;
102546648	LOC102546648	1	1	0	1	1	rno-miR-292-5p;
102547137	LOC102547137	1	0	1	-1	1	rno-miR-3120;
102548133	LOC102548133	1	0	1	-1	1	rno-miR-31a-5p;
102548226	LOC102548226	1	0	1	-1	1	rno-miR-142-3p;
102548230	LOC102548230	1	1	0	1	1	rno-miR-292-5p;
102549060	LOC102549060	1	0	1	-1	1	rno-miR-3586-3p;
102550291	LOC102550291	1	0	1	-1	1	rno-miR-6327;
102550620	LOC102550620	1	0	1	-1	1	rno-miR-6334;
102550654	LOC102550654	1	0	1	-1	1	rno-miR-335;
102551265	LOC102551265	1	0	1	-1	1	rno-miR-452-3p;
102551518	LOC102551518	1	0	1	-1	1	rno-miR-452-3p;
102552600	LOC102552600	1	0	1	-1	1	rno-miR-31a-5p;
102554658	LOC102554658	1	0	1	-1	1	rno-miR-6327;
102554977	LOC102554977	1	0	1	-1	1	rno-miR-3586-3p;
102555532	LOC102555532	1	0	1	-1	1	rno-miR-24-2-5p;
102556967	LOC102556967	1	1	0	1	1	rno-miR-292-5p;
102557213	LOC102557213	1	0	1	-1	1	rno-miR-664-3p;
102557353	LOC102557353	1	0	1	-1	1	rno-miR-129-5p;
102557408	LOC102557408	1	0	1	-1	1	rno-miR-26b-3p;
113907	Sbk1	1	0	1	-1	1	rno-miR-129-5p;
113922	Sep15	1	1	0	1	1	rno-miR-292-5p;
113955	Gpnmb	1	1	0	1	1	rno-miR-23a-5p;
113970	Magi2	1	0	1	-1	1	rno-miR-466c-5p;
113984	Nr2f2	1	0	1	-1	1	rno-miR-148b-5p;
113992	Ugt1a6	1	1	0	1	1	rno-miR-292-5p;
114090	Egr2	1	0	1	-1	1	rno-miR-140-5p;
114096	Idh3a	1	0	1	-1	1	rno-miR-148b-5p;
114100	Sc5d	1	0	1	-1	1	rno-miR-129-5p;
114118	Gng4	1	0	1	-1	1	rno-miR-183-5p;
114119	Gng10	1	0	1	-1	1	rno-miR-144-3p;
114121	Ccnl1	1	0	1	-1	1	rno-miR-199a-5p;
114122	Vcan	1	0	1	-1	1	rno-miR-129-5p;
114203	Sh2b2	1	0	1	-1	1	rno-miR-6334;
114243	Nox1	1	0	1	-1	1	rno-miR-96-5p;
114494	Ccna2	1	0	1	-1	1	rno-miR-29b-3p;
114503	Pou4f1	1	0	1	-1	1	rno-miR-301a-3p;
114507	Slc5a3	1	0	1	-1	1	rno-miR-129-5p;
114514	Clasp2	1	0	1	-1	1	rno-miR-31a-5p;
114519	Nfil3	1	0	1	-1	1	rno-miR-335;
114521	Tdg	1	0	1	-1	1	rno-miR-29b-3p;
114561	Pitpnb	1	0	1	-1	1	rno-miR-129-5p;
114590	Ubqln1	1	0	1	-1	1	rno-miR-466c-5p;
114593	Nppc	1	0	1	-1	1	rno-miR-21-3p;
114629	Slc26a3	1	0	1	-1	1	rno-miR-142-5p;
114635	Trafd1	1	0	1	-1	1	rno-miR-29b-3p;
114839	Ccnc	1	0	1	-1	1	rno-miR-32-5p;
114845	Klf3	1	0	1	-1	1	rno-miR-6327;
114856	Dusp1	1	0	1	-1	1	rno-miR-200b-3p;
114860	Gale	1	1	0	1	1	rno-miR-3593-5p;
116457	Mapk8ip1	1	0	1	-1	1	rno-miR-183-5p;
116470	Stx1a	1	0	1	-1	1	rno-miR-29b-3p;
116481	Crnkl1	1	0	1	-1	1	rno-miR-148b-5p;
116486	Sec14l2	1	0	1	-1	1	rno-miR-664-3p;
116487	Tgfbi	1	0	1	-1	1	rno-miR-182;
116544	Pou2f3	1	0	1	-1	1	rno-miR-96-5p;
116551	Pdk1	1	0	1	-1	1	rno-miR-203a-5p;
116552	Plod1	1	0	1	-1	1	rno-miR-335;
116555	Nup107	1	0	1	-1	1	rno-miR-200b-3p;
116562	Il2	1	0	1	-1	1	rno-miR-142-5p;
116641	Lgals8	1	0	1	-1	1	rno-miR-142-5p;
116643	Vcp	1	0	1	-1	1	rno-miR-129-5p;
116644	Rtn1	1	0	1	-1	1	rno-miR-301a-3p;
116645	Plaa	1	0	1	-1	1	rno-miR-301a-3p;
116655	Hnrpm	1	0	1	-1	1	rno-miR-96-5p;
116659	Dync1i2	1	0	1	-1	1	rno-miR-872-3p;
116675	Pgap2	1	0	1	-1	1	rno-miR-29b-3p;
116699	Inpp4b	1	0	1	-1	1	rno-miR-374-3p;
116721	Abcc5	1	0	1	-1	1	rno-miR-129-5p;
116725	Ube2n	1	0	1	-1	1	rno-miR-466c-5p;
116744	Lpar1	1	0	1	-1	1	rno-miR-200b-3p;
116781	Pcdha8	1	0	1	-1	1	rno-miR-29b-3p;
116782	Pcdhgc3	1	0	1	-1	1	rno-miR-6334;
117020	Mcf2l	1	0	1	-1	1	rno-miR-144-3p;
117026	Apbb3	1	0	1	-1	1	rno-miR-142-5p;
117035	Slc25a20	1	0	1	-1	1	rno-miR-183-5p;
117050	Arl5a	1	0	1	-1	1	rno-miR-129-5p;
117058	Pou2f2	1	0	1	-1	1	rno-miR-203a-5p;
117064	Vip	1	0	1	-1	1	rno-miR-129-5p;
117087	Stim2	1	0	1	-1	1	rno-miR-301a-3p;
117099	Bdh1	1	0	1	-1	1	rno-miR-26b-3p;
117180	Csde1	1	0	1	-1	1	rno-miR-129-5p;
117185	Neu3	1	0	1	-1	1	rno-miR-183-5p;
117186	Sh3bp5	1	0	1	-1	1	rno-miR-96-5p;
117243	Acsl6	1	0	1	-1	1	rno-miR-142-5p;
117268	Khdrbs1	1	0	1	-1	1	rno-miR-200b-3p;
117269	Rps6ka2	1	1	0	1	1	rno-miR-292-5p;
117281	Ppp2r1a	1	0	1	-1	1	rno-miR-183-5p;
117513	Sec22a	1	1	0	1	1	rno-miR-3593-5p;
117535	Chd4	1	1	0	1	1	rno-miR-23a-5p;
117538	Wipf1	1	0	1	-1	1	rno-miR-182;
117544	Ppat	1	0	1	-1	1	rno-miR-182;
117549	Gpr37	1	0	1	-1	1	rno-miR-18a-5p;
117551	Ccl22	1	0	1	-1	1	rno-miR-148b-5p;
117596	Atp6v1b2	1	0	1	-1	1	rno-miR-301a-3p;
124461	Pacsin2	1	0	1	-1	1	rno-miR-148b-5p;
140568	Chst10	1	0	1	-1	1	rno-miR-96-5p;
140581	Inadl	1	0	1	-1	1	rno-miR-18a-5p;
140666	Rcan2	1	1	0	1	1	rno-miR-292-5p;
140670	Ap2b1	1	0	1	-1	1	rno-miR-18a-5p;
140910	Msmo1	1	0	1	-1	1	rno-miR-199a-5p;
140922	Txnl1	1	0	1	-1	1	rno-miR-182;
140923	Bnip3l	1	0	1	-1	1	rno-miR-183-5p;
140939	Trim63	1	0	1	-1	1	rno-miR-29b-3p;
140940	Arf3	1	0	1	-1	1	rno-miR-3120;
140943	Ppp4r1	1	0	1	-1	1	rno-miR-3120;
154985	Cyp26a1	1	0	1	-1	1	rno-miR-664-3p;
155012	Cfh	1	0	1	-1	1	rno-miR-144-3p;
155918	Lcp2	1	0	1	-1	1	rno-miR-200b-3p;
156275	Ggt7	1	1	0	1	1	rno-miR-3593-5p;
170538	Prkcd	1	0	1	-1	1	rno-miR-203a-5p;
170546	Ryr3	1	0	1	-1	1	rno-miR-21-3p;
170641	Lphn3	1	0	1	-1	1	rno-miR-3120;
170808	Capn8	1	0	1	-1	1	rno-miR-301a-3p;
170816	Olr59	1	0	1	-1	1	rno-miR-200b-3p;
170845	Ndel1	1	0	1	-1	1	rno-miR-301a-3p;
170899	Kcnk2	1	0	1	-1	1	rno-miR-183-5p;
170908	Tesk2	1	0	1	-1	1	rno-miR-21-3p;
170910	Mtdh	1	0	1	-1	1	rno-miR-21-3p;
170914	Nap1l3	1	0	1	-1	1	rno-miR-200b-3p;
170921	Itga2	1	0	1	-1	1	rno-miR-664-3p;
170927	Clcc1	1	0	1	-1	1	rno-miR-148b-5p;
170929	Bcl2a1	1	0	1	-1	1	rno-miR-664-3p;
171028	Atp12a	1	0	1	-1	1	rno-miR-3586-3p;
171050	Mob4	1	0	1	-1	1	rno-miR-144-3p;
171082	Atp5g2	1	0	1	-1	1	rno-miR-144-3p;
171086	Trak2	1	0	1	-1	1	rno-miR-29a-5p;
171090	Giot1	1	0	1	-1	1	rno-miR-29a-5p;
171109	Dusp5	1	0	1	-1	1	rno-miR-144-3p;
171114	Ndrg2	1	0	1	-1	1	rno-miR-540-3p;
171119	Dscam	1	0	1	-1	1	rno-miR-182;
171121	Ppp6c	1	0	1	-1	1	rno-miR-142-5p;
171129	Uggt1	1	0	1	-1	1	rno-miR-21-3p;
171135	Slc31a1	1	0	1	-1	1	rno-miR-3120;
171151	Slc25a21	1	0	1	-1	1	rno-miR-872-3p;
171152	Taf9b	1	0	1	-1	1	rno-miR-199a-5p;
171290	Gzmc	1	0	1	-1	1	rno-miR-106b-5p;
171293	Ctsd	1	1	0	1	1	rno-miR-3593-5p;
171337	Rap1b	1	0	1	-1	1	rno-miR-144-3p;
171341	Mgst1	1	1	0	1	1	rno-miR-292-5p;
171355	Pou4f2	1	0	1	-1	1	rno-miR-3120;
171361	Eef1a1	1	0	1	-1	1	rno-miR-29a-5p;
171373	Slc12a5	3	1	2	-1	1	rno-miR-32-5p;rno-miR-3593-5p;rno-miR-96-5p;
171387	Rnf39	1	0	1	-1	1	rno-miR-29b-3p;
171396	Sulf1	1	0	1	-1	1	rno-miR-200b-3p;
171397	UST4r	1	0	1	-1	1	rno-miR-540-3p;
171410	Acsbg1	1	0	1	-1	1	rno-miR-200b-3p;
171440	Abtb2	1	0	1	-1	1	rno-miR-3120;
171455	Exoc2	1	0	1	-1	1	rno-miR-142-3p;
171494	Ap1g1	1	0	1	-1	1	rno-miR-199a-5p;
171500	Stau2	1	0	1	-1	1	rno-miR-29a-5p;
171501	Rnf38	1	0	1	-1	1	rno-miR-301a-3p;
171528	Gzmb	1	0	1	-1	1	rno-miR-106b-5p;
171547	Crispld2	1	0	1	-1	1	rno-miR-664-2-5p;
171563	Nav2	1	0	1	-1	1	rno-miR-29b-3p;
171571	Grip2	1	0	1	-1	1	rno-miR-125a-3p;
171574	Dnm3	1	0	1	-1	1	rno-miR-26b-3p;
191571	Fat3	1	1	0	1	1	rno-miR-668;
192129	Vmp1	1	0	1	-1	1	rno-miR-142-5p;
192181	Podxl	1	0	1	-1	1	rno-miR-199a-5p;
192183	Pvrl1	1	0	1	-1	1	rno-miR-199a-5p;
192228	Haus1	1	1	0	1	1	rno-miR-292-5p;
192235	Hyou1	1	1	0	1	1	rno-miR-292-5p;
192239	Svs3	1	0	1	-1	1	rno-miR-26b-3p;
192256	Pja2	1	0	1	-1	1	rno-miR-664-3p;
192270	Ppap2b	1	0	1	-1	1	rno-miR-200b-3p;
192360	Eml2	1	0	1	-1	1	rno-miR-29a-5p;
192361	Ppp1r2	1	0	1	-1	1	rno-miR-452-3p;
207122	Pkn2	1	0	1	-1	1	rno-miR-155-5p;
207123	RGD621098	1	0	1	-1	1	rno-miR-301a-3p;
24166	Adcyap1	1	0	1	-1	1	rno-miR-664-3p;
24167	Adcyap1r1	1	0	1	-1	1	rno-miR-6334;
24177	Afp	1	0	1	-1	1	rno-miR-582-5p;
24215	Atp2b2	1	0	1	-1	1	rno-miR-144-3p;
24235	C4bpa	1	0	1	-1	1	rno-miR-335;
24242	Calm1	1	0	1	-1	1	rno-miR-21-3p;
24252	Cebpa	1	0	1	-1	1	rno-miR-190b-5p;
24253	Cebpb	1	0	1	-1	1	rno-miR-155-5p;
24323	Edn1	1	0	1	-1	1	rno-miR-129-5p;
24333	Eno1	1	0	1	-1	1	rno-miR-125a-3p;
24337	Erbb2	1	1	0	1	1	rno-miR-711;
24392	Gja1	1	0	1	-1	1	rno-miR-148b-5p;
24398	Gls	1	0	1	-1	1	rno-miR-148b-5p;
24422	Gsta2	1	0	1	-1	1	rno-miR-129-5p;
24465	Hprt1	1	0	1	-1	1	rno-miR-301a-3p;
24482	Igf1	1	0	1	-1	1	rno-miR-29b-3p;
24499	Il6r	1	0	1	-1	1	rno-miR-3120;
24516	Jun	1	0	1	-1	1	rno-miR-200b-3p;
24521	Kcnj1	1	1	0	1	1	rno-miR-3593-5p;
24522	Zfp354a	1	0	1	-1	1	rno-miR-142-5p;
24575	Mx1	3	1	2	-1	1	rno-miR-125a-3p;rno-miR-24-2-5p;rno-miR-711;
24588	Nefm	1	0	1	-1	1	rno-miR-32-5p;
245922	Nupl1	1	0	1	-1	1	rno-miR-15b-3p;
245924	Scaf4	1	0	1	-1	1	rno-miR-3120;
245956	Scn3b	1	0	1	-1	1	rno-miR-664-2-5p;
245961	Dmgdh	1	0	1	-1	1	rno-miR-664-3p;
245980	Nr2f6	1	0	1	-1	1	rno-miR-452-3p;
246117	Mcfd2	1	0	1	-1	1	rno-miR-6334;
24613	Oprd1	1	1	0	1	1	rno-miR-3593-5p;
246142	Bmf	1	0	1	-1	1	rno-miR-374-3p;
246146	Hspbp1	1	1	0	1	1	rno-miR-23a-5p;
246153	Kcnc2	1	0	1	-1	1	rno-miR-582-5p;
24618	Reg3b	1	0	1	-1	1	rno-miR-6327;
246237	Plekha5	1	0	1	-1	1	rno-miR-183-5p;
246253	Adipoq	1	0	1	-1	1	rno-miR-142-5p;
246262	Sema3d	1	0	1	-1	1	rno-miR-26b-3p;
24628	Pdgfb	1	0	1	-1	1	rno-miR-3120;
246310	Arfgap1	1	0	1	-1	1	rno-miR-301a-3p;
246311	Pdp2	1	0	1	-1	1	rno-miR-129-5p;
246325	Kcnh8	1	0	1	-1	1	rno-miR-144-3p;
246326	Zdhhc2	1	0	1	-1	1	rno-miR-182;
24640	Pfkfb2	1	0	1	-1	1	rno-miR-144-3p;
24654	Plcb1	1	0	1	-1	1	rno-miR-129-5p;
24666	Ppm1a	1	0	1	-1	1	rno-miR-29a-5p;
24672	Ppp2ca	1	0	1	-1	1	rno-miR-183-5p;
24673	Ppp2cb	1	0	1	-1	1	rno-miR-183-5p;
246760	Mafk	1	0	1	-1	1	rno-miR-3120;
246776	Filip1	1	0	1	-1	1	rno-miR-96-5p;
24703	Raf1	1	0	1	-1	1	rno-miR-6334;
24747	RT1-M3-1	1	0	1	-1	1	rno-miR-142-5p;
24765	Scg2	1	0	1	-1	1	rno-miR-142-5p;
24772	Cxcl12	1	0	1	-1	1	rno-miR-106b-5p;
24783	Slc9a2	1	0	1	-1	1	rno-miR-301a-3p;
24791	Sparc	1	0	1	-1	1	rno-miR-374-3p;
24806	Tac1	1	0	1	-1	1	rno-miR-96-5p;
24808	Tacr3	1	0	1	-1	1	rno-miR-540-3p;
24842	Tp53	1	0	1	-1	1	rno-miR-31a-5p;
24867	Vcsa1	1	0	1	-1	1	rno-miR-190b-5p;
24877	Vsnl1	1	0	1	-1	1	rno-miR-196c-5p;
24895	Cyp2a2	1	0	1	-1	1	rno-miR-148b-5p;
24907	Dmd	1	0	1	-1	1	rno-miR-144-3p;
24916	Rnf112	1	0	1	-1	1	rno-miR-203a-5p;
24942	Chm	1	0	1	-1	1	rno-miR-148b-5p;
24962	Cth	1	0	1	-1	1	rno-miR-582-5p;
24967	Psmb9	1	0	1	-1	1	rno-miR-142-5p;
25022	Fgfr2	1	0	1	-1	1	rno-miR-21-3p;
25027	Slc16a1	1	0	1	-1	1	rno-miR-29b-3p;
25029	Calcrl	1	0	1	-1	1	rno-miR-466c-5p;
25037	Mobp	1	0	1	-1	1	rno-miR-31a-5p;
25043	Eln	1	0	1	-1	1	rno-miR-29b-3p;
25050	Camk4	1	0	1	-1	1	rno-miR-129-5p;
25054	Ntrk2	1	0	1	-1	1	rno-miR-21-3p;
25065	Slc12a1	1	0	1	-1	1	rno-miR-142-5p;
25066	PVR	1	1	0	1	1	rno-miR-23a-5p;
25073	Scarb1	1	0	1	-1	1	rno-miR-125a-3p;
25099	Foxa2	1	1	0	1	1	rno-miR-668;
25104	Pc	1	0	1	-1	1	rno-miR-31a-5p;
25109	Cd1d1	1	0	1	-1	1	rno-miR-196c-5p;
25110	Klrd1	1	0	1	-1	1	rno-miR-190b-5p;
25113	Ddn	1	0	1	-1	1	rno-miR-452-3p;
25125	Stat3	1	0	1	-1	1	rno-miR-3120;
25136	Gfra2	1	0	1	-1	1	rno-miR-129-5p;
25155	Syk	1	1	0	1	1	rno-miR-3593-5p;
25157	Plagl1	1	0	1	-1	1	rno-miR-452-3p;
25159	Gata2	1	0	1	-1	1	rno-miR-32-5p;
25162	Sp4	1	0	1	-1	1	rno-miR-466c-5p;
25167	Ptpra	1	0	1	-1	1	rno-miR-144-3p;
25176	Slc25a5	1	0	1	-1	1	rno-miR-540-3p;
25192	Klrb1b	1	0	1	-1	1	rno-miR-182;
25197	St6gal1	1	0	1	-1	1	rno-miR-15b-3p;
25211	Lyz2	1	0	1	-1	1	rno-miR-26b-3p;
25232	Tyro3	1	0	1	-1	1	rno-miR-21-3p;
25244	Bckdha	1	0	1	-1	1	rno-miR-125a-3p;
25248	Cnr1	1	0	1	-1	1	rno-miR-29b-3p;
25254	Dspp	1	0	1	-1	1	rno-miR-200b-3p;
25255	Dyrk1a	1	0	1	-1	1	rno-miR-182;
25274	Tst	1	0	1	-1	1	rno-miR-199a-5p;
25276	Sycp1	1	0	1	-1	1	rno-miR-148b-5p;
25281	Nup153	1	0	1	-1	1	rno-miR-31a-5p;
252857	Rapgef4	1	0	1	-1	1	rno-miR-96-5p;
252916	Rab38	1	0	1	-1	1	rno-miR-21-3p;
252929	Ctsz	1	0	1	-1	1	rno-miR-199a-5p;
25293	Aqp4	1	0	1	-1	1	rno-miR-196c-5p;
252931	Cyp3a18	1	0	1	-1	1	rno-miR-15b-3p;
25312	Dmp1	1	0	1	-1	1	rno-miR-200b-3p;
25316	Ms4a2	1	0	1	-1	1	rno-miR-29a-5p;
25317	Fgf1	1	0	1	-1	1	rno-miR-6334;
25343	Pdc	1	0	1	-1	1	rno-miR-129-5p;
25359	Tmpo	1	0	1	-1	1	rno-miR-183-5p;
25360	Tshr	1	0	1	-1	1	rno-miR-125a-3p;
25368	Adk	1	0	1	-1	1	rno-miR-200b-3p;
25371	Adprh	1	1	0	1	1	rno-miR-139-3p;
25389	Atf3	1	0	1	-1	1	rno-miR-21-3p;
25390	Atp1b3	1	0	1	-1	1	rno-miR-199a-5p;
25392	Atpif1	1	0	1	-1	1	rno-miR-29b-3p;
25424	Ctse	1	0	1	-1	1	rno-miR-29a-5p;
25433	Hbegf	1	0	1	-1	1	rno-miR-96-5p;
25454	Gfra1	1	0	1	-1	1	rno-miR-26b-3p;
25469	Kcna4	1	0	1	-1	1	rno-miR-301a-3p;
25479	Vps35	1	0	1	-1	1	rno-miR-21-3p;
25483	Msx2	1	0	1	-1	1	rno-miR-374-3p;
25499	Nrd1	1	0	1	-1	1	rno-miR-582-5p;
25501	Nxph1	1	0	1	-1	1	rno-miR-452-3p;
25502	Oaz1	1	0	1	-1	1	rno-miR-21-3p;
25508	Pam	1	0	1	-1	1	rno-miR-183-5p;
25512	Phex	1	0	1	-1	1	rno-miR-129-5p;
25521	Prkar1b	1	0	1	-1	1	rno-miR-32-5p;
25524	Psap	1	0	1	-1	1	rno-miR-301a-3p;
25547	St8sia3	1	0	1	-1	1	rno-miR-96-5p;
25550	Slc1a1	1	0	1	-1	1	rno-miR-582-5p;
25570	Trhr	1	0	1	-1	1	rno-miR-15b-3p;
25574	Ubtf	1	0	1	-1	1	rno-miR-27b-5p;
25576	Ywhah	1	0	1	-1	1	rno-miR-374-3p;
25577	Ywhaq	1	0	1	-1	1	rno-miR-26b-3p;
25586	Alpl	1	0	1	-1	1	rno-miR-129-5p;
25593	Hcrtr1	1	1	0	1	1	rno-miR-3593-5p;
25594	Ppp1cb	1	0	1	-1	1	rno-miR-664-2-5p;
25600	Utrn	1	0	1	-1	1	rno-miR-582-5p;
25614	Ptk2	1	0	1	-1	1	rno-miR-540-3p;
25617	Hspa5	1	0	1	-1	1	rno-miR-199a-5p;
25625	Tnfrsf1a	1	0	1	-1	1	rno-miR-29b-3p;
25639	Fkbp1a	1	0	1	-1	1	rno-miR-148b-5p;
25640	Hnf1b	1	0	1	-1	1	rno-miR-32-5p;
25651	Selp	1	0	1	-1	1	rno-miR-21-3p;
25654	Col11a1	1	0	1	-1	1	rno-miR-29b-3p;
25661	Fn1	1	0	1	-1	1	rno-miR-200b-3p;
25664	Pparg	1	0	1	-1	1	rno-miR-301a-3p;
25665	Scn5a	1	1	0	1	1	rno-miR-3593-5p;
25675	Hmgcr	1	0	1	-1	1	rno-miR-29b-3p;
25676	Rasa1	1	0	1	-1	1	rno-miR-335;
25677	Mak	1	0	1	-1	1	rno-miR-182;
25683	Col12a1	1	0	1	-1	1	rno-miR-29b-3p;
25686	Gnai1	1	0	1	-1	1	rno-miR-540-3p;
25687	Cald1	1	0	1	-1	1	rno-miR-24-2-5p;
25690	Ahr	1	0	1	-1	1	rno-miR-182;
25705	Zeb1	1	0	1	-1	1	rno-miR-200b-3p;
25716	Syt1	1	0	1	-1	1	rno-miR-664-2-5p;
25722	Scn4a	1	0	1	-1	1	rno-miR-6334;
25744	Nf2	1	0	1	-1	1	rno-miR-31a-5p;
259273	Kcnq5	1	0	1	-1	1	rno-miR-190b-5p;
260323	Snx27	3	1	2	-1	1	rno-miR-301a-3p;rno-miR-3593-5p;rno-miR-452-3p;
260327	Fndc5	1	0	1	-1	1	rno-miR-129-5p;
26295	Ogt	1	0	1	-1	1	rno-miR-96-5p;
266600	Csdc2	1	0	1	-1	1	rno-miR-199a-5p;
266631	Rbm45	1	0	1	-1	1	rno-miR-540-3p;
266705	Ppp1r17	1	0	1	-1	1	rno-miR-129-5p;
266711	Lzts1	1	0	1	-1	1	rno-miR-452-3p;
266764	Tbkbp1	1	0	1	-1	1	rno-miR-183-5p;
266773	Zfp709	1	0	1	-1	1	rno-miR-142-3p;
266775	Serpinb10	1	0	1	-1	1	rno-miR-664-3p;
266787	Eaf2	1	1	0	1	1	rno-miR-292-5p;
266802	Alk	1	0	1	-1	1	rno-miR-96-5p;
282581	Fzd6	1	0	1	-1	1	rno-miR-199a-5p;
282585	Mrfap1	1	0	1	-1	1	rno-miR-664-2-5p;
282587	Cttnbp2	1	0	1	-1	1	rno-miR-664-3p;
282834	Chmp3	1	0	1	-1	1	rno-miR-301a-3p;
282835	Wrnip1	1	0	1	-1	1	rno-miR-32-5p;
282838	Gm2a	1	0	1	-1	1	rno-miR-144-3p;
286900	Sels	1	0	1	-1	1	rno-miR-106b-5p;
286901	Brinp3	1	0	1	-1	1	rno-miR-664-3p;
286931	Unc13c	1	0	1	-1	1	rno-miR-96-5p;
286932	Vps54	1	0	1	-1	1	rno-miR-142-5p;
286939	Asam	1	0	1	-1	1	rno-miR-129-5p;
286972	Ptar1	1	0	1	-1	1	rno-miR-32-5p;
286983	Vom2r40	1	0	1	-1	1	rno-miR-3120;
286988	Pnrc1	1	0	1	-1	1	rno-miR-144-3p;
286990	Tox4	1	0	1	-1	1	rno-miR-582-5p;
287061	Rogdi	1	0	1	-1	1	rno-miR-29a-5p;
287178	Ubtd2	1	0	1	-1	1	rno-miR-18a-5p;
287249	Cnot6	1	0	1	-1	1	rno-miR-144-3p;
287275	Sec24a	3	1	2	-1	1	rno-miR-144-3p;rno-miR-200b-3p;rno-miR-292-5p;
287299	Mfap3	1	0	1	-1	1	rno-miR-182;
287361	Zfp496	1	0	1	-1	1	rno-miR-96-5p;
287418	Arhgef15	1	0	1	-1	1	rno-miR-664-2-5p;
287436	Eif4a1	1	0	1	-1	1	rno-miR-664-2-5p;
287451	Slc16a13	1	0	1	-1	1	rno-miR-96-5p;
287472	Tlcd1	1	0	1	-1	1	rno-miR-6334;
287476	Zzef1	1	0	1	-1	1	rno-miR-21-3p;
287545	Sarm1	1	0	1	-1	1	rno-miR-664-2-5p;
287552	Blmh	1	0	1	-1	1	rno-miR-29b-3p;
287595	Dhx40	1	0	1	-1	1	rno-miR-155-5p;
287607	Mtmr4	1	1	0	1	1	rno-miR-23a-5p;
287615	Vezf1	1	0	1	-1	1	rno-miR-140-5p;
287633	Lrrc59	1	0	1	-1	1	rno-miR-155-5p;
287659	Socs7	1	0	1	-1	1	rno-miR-3120;
287731	Lsm12	1	0	1	-1	1	rno-miR-664-2-5p;
287768	Smndc1	1	0	1	-1	1	rno-miR-540-3p;
287788	Abca9	1	0	1	-1	1	rno-miR-129-5p;
287803	Ttyh2	1	0	1	-1	1	rno-miR-664-2-5p;
287840	Ubald2	1	0	1	-1	1	rno-miR-21-3p;
287873	Chmp6	1	0	1	-1	1	rno-miR-6334;
287876	Actg1	1	0	1	-1	1	rno-miR-31a-5p;
287924	Yars2	1	0	1	-1	1	rno-miR-872-3p;
287940	Hic2	1	1	0	1	1	rno-miR-3593-5p;
288029	Lsg1	1	0	1	-1	1	rno-miR-182;
288091	Poglut1	1	0	1	-1	1	rno-miR-183-5p;
288105	Zbtb20	1	0	1	-1	1	rno-miR-129-5p;
288109	Sidt1	1	0	1	-1	1	rno-miR-540-3p;
288111	Ccdc52	1	0	1	-1	1	rno-miR-21-3p;
288269	RGD1306954	1	0	1	-1	1	rno-miR-190b-5p;
288353	Cggbp1	1	0	1	-1	1	rno-miR-129-5p;
288358	Tssk1	1	0	1	-1	1	rno-miR-140-5p;
288454	Slc46a3	1	0	1	-1	1	rno-miR-29a-5p;
288482	Usp42	1	0	1	-1	1	rno-miR-144-3p;
288512	Elfn1	1	0	1	-1	1	rno-miR-3120;
288599	Eif4h	1	0	1	-1	1	rno-miR-3120;
288616	Tmem248	1	0	1	-1	1	rno-miR-664-2-5p;
288620	Cct6a	1	0	1	-1	1	rno-miR-144-3p;
288654	Mphosph9	1	0	1	-1	1	rno-miR-301a-3p;
288666	Vps29	1	0	1	-1	1	rno-miR-301a-3p;
288667	RGD1310861	1	0	1	-1	1	rno-miR-182;
288740	Iscu	1	0	1	-1	1	rno-miR-301a-3p;
288762	Mtm1	1	0	1	-1	1	rno-miR-664-2-5p;
288771	Rbms2	1	0	1	-1	1	rno-miR-129-5p;
288778	Pa2g4	1	0	1	-1	1	rno-miR-29a-5p;
288783	Ormdl2	1	0	1	-1	1	rno-miR-3120;
289129	Tdrd5	1	0	1	-1	1	rno-miR-190b-5p;
289178	Dpt	1	1	0	1	1	rno-miR-292-5p;
289181	Dcaf6	1	0	1	-1	1	rno-miR-32-5p;
289201	Lmx1a	1	0	1	-1	1	rno-miR-142-5p;
289217	Sdhc	1	0	1	-1	1	rno-miR-664-2-5p;
289233	Pex19	1	0	1	-1	1	rno-miR-183-5p;
289276	Adss	1	0	1	-1	1	rno-miR-148b-5p;
289277	Desi2	1	0	1	-1	1	rno-miR-200b-3p;
289315	Sde2	1	0	1	-1	1	rno-miR-142-5p;
289324	Cnih4	1	0	1	-1	1	rno-miR-3120;
289357	Lyplal1	1	0	1	-1	1	rno-miR-664-3p;
289392	Plxna2	1	0	1	-1	1	rno-miR-142-5p;
289500	Ccni	1	0	1	-1	1	rno-miR-32-5p;
289562	RGD1359460	1	0	1	-1	1	rno-miR-200b-3p;
289568	RGD1311575	1	0	1	-1	1	rno-miR-182;
289584	Usp46	1	0	1	-1	1	rno-miR-144-3p;
289608	Gnpda2	1	0	1	-1	1	rno-miR-18a-5p;
289633	RGD1563065	1	0	1	-1	1	rno-miR-29a-5p;
289754	Xbp1	1	0	1	-1	1	rno-miR-125a-3p;
289822	Cep68	1	0	1	-1	1	rno-miR-144-3p;
289827	Ugp2	1	0	1	-1	1	rno-miR-32-5p;
290046	Hnrnpc	1	0	1	-1	1	rno-miR-582-5p;
290270	Mphosph8	1	0	1	-1	1	rno-miR-183-5p;
290317	Sox7	1	0	1	-1	1	rno-miR-3120;
290447	Mycbp2	1	0	1	-1	1	rno-miR-6334;
290501	Tmtc4	1	0	1	-1	1	rno-miR-129-5p;
290527	Anxa11	1	0	1	-1	1	rno-miR-182;
290529	Fam213a	1	0	1	-1	1	rno-miR-29b-3p;
290541	Arhgef3	1	0	1	-1	1	rno-miR-182;
290549	Selk	1	0	1	-1	1	rno-miR-872-3p;
290551	Chdh	1	0	1	-1	1	rno-miR-664-2-5p;
290564	Mettl6	1	0	1	-1	1	rno-miR-540-3p;
290567	Chat	1	0	1	-1	1	rno-miR-872-3p;
290614	Cherp	1	0	1	-1	1	rno-miR-21-3p;
290658	Cers1	1	1	0	1	1	rno-miR-3593-5p;
290705	Nek1	1	0	1	-1	1	rno-miR-142-5p;
290722	RGD1308517	1	0	1	-1	1	rno-miR-142-5p;
290794	Tnks	1	0	1	-1	1	rno-miR-182;
290823	Erlin2	1	0	1	-1	1	rno-miR-24-2-5p;
290834	Adam9	1	0	1	-1	1	rno-miR-182;
290905	Col4a1	1	0	1	-1	1	rno-miR-29b-3p;
290923	Aga	1	0	1	-1	1	rno-miR-129-5p;
290985	Isca1	1	0	1	-1	1	rno-miR-32-5p;
291019	Fam120a	1	0	1	-1	1	rno-miR-21-3p;
291023	Id4	1	1	0	1	1	rno-miR-668;
291075	Peci	1	0	1	-1	1	rno-miR-148b-5p;
291078	Prpf4b	3	1	2	-1	1	rno-miR-142-5p;rno-miR-292-5p;rno-miR-6334;
291164	Zkscan4	1	0	1	-1	1	rno-miR-96-5p;
291180	Epdr1	1	0	1	-1	1	rno-miR-182;
291314	Sephs1	1	0	1	-1	1	rno-miR-335;
291324	Trdmt1	1	0	1	-1	1	rno-miR-21-3p;
29140	Snn	1	0	1	-1	1	rno-miR-32-5p;
291445	Megf10	1	0	1	-1	1	rno-miR-21-3p;
291463	Ppic	1	0	1	-1	1	rno-miR-29b-3p;
29148	Myog	1	0	1	-1	1	rno-miR-664-3p;
291555	Atp8b1	1	0	1	-1	1	rno-miR-142-3p;
291565	Afap1l1	1	0	1	-1	1	rno-miR-29a-5p;
291577	Chsy3	1	0	1	-1	1	rno-miR-142-5p;
291597	Trim36	1	0	1	-1	1	rno-miR-190b-5p;
291610	Spry4	1	0	1	-1	1	rno-miR-182;
291671	Hspa9	1	0	1	-1	1	rno-miR-200b-3p;
291694	Fam13b	1	0	1	-1	1	rno-miR-148b-5p;
291705	Iws1	1	0	1	-1	1	rno-miR-582-5p;
291713	Rit2	1	0	1	-1	1	rno-miR-148b-5p;
291772	Kctd1	1	0	1	-1	1	rno-miR-129-5p;
29181	Cdh10	1	0	1	-1	1	rno-miR-32-5p;
291819	Car7	1	0	1	-1	1	rno-miR-664-2-5p;
291914	Cnep1r1	1	0	1	-1	1	rno-miR-200b-3p;
291921	N4bp1	1	0	1	-1	1	rno-miR-664-2-5p;
291948	Pgrmc1	1	0	1	-1	1	rno-miR-29a-5p;
291978	Dus2	1	0	1	-1	1	rno-miR-32-5p;
292090	Galnt2	1	0	1	-1	1	rno-miR-96-5p;
29211	Sptbn2	1	0	1	-1	1	rno-miR-664-2-5p;
292127	Dclre1a	1	0	1	-1	1	rno-miR-155-5p;
292139	RGD1311558	1	0	1	-1	1	rno-miR-15b-3p;
292148	Eif3a	1	0	1	-1	1	rno-miR-182;
29215	Arg2	1	0	1	-1	1	rno-miR-144-3p;
292156	Sh3glb1	1	0	1	-1	1	rno-miR-452-3p;
29216	Lrp2	1	0	1	-1	1	rno-miR-142-5p;
292172	Eya4	1	0	1	-1	1	rno-miR-6327;
29222	Ptma	1	0	1	-1	1	rno-miR-21-3p;
292267	RGD1305235	1	0	1	-1	1	rno-miR-664-3p;
292305	Sft2d1	1	0	1	-1	1	rno-miR-142-5p;
292404	Phf10	1	0	1	-1	1	rno-miR-148b-5p;
292406	Thbs2	1	0	1	-1	1	rno-miR-182;
292461	Raet1l	1	0	1	-1	1	rno-miR-664-3p;
292485	Fuca2	1	0	1	-1	1	rno-miR-664-3p;
292534	Tsen34	1	0	1	-1	1	rno-miR-142-3p;
29254	Mgll	1	0	1	-1	1	rno-miR-32-5p;
29263	Acvr2a	1	0	1	-1	1	rno-miR-3120;
292684	Rsph6a	1	0	1	-1	1	rno-miR-26b-3p;
292724	Ccdc97	1	0	1	-1	1	rno-miR-335;
29277	Cyp2c11	1	0	1	-1	1	rno-miR-374-3p;
292804	Gpi	1	0	1	-1	1	rno-miR-540-3p;
292820	Zfp536	1	1	0	1	1	rno-miR-668;
292887	Akt1s1	1	0	1	-1	1	rno-miR-142-3p;
292902	Slc6a16	1	0	1	-1	1	rno-miR-29a-5p;
292999	Chsy1	1	0	1	-1	1	rno-miR-29b-3p;
293004	Adamts17	1	0	1	-1	1	rno-miR-29b-3p;
293012	Olig3	1	0	1	-1	1	rno-miR-335;
293050	Abhd2	1	0	1	-1	1	rno-miR-26b-3p;
293056	Cpeb1	1	0	1	-1	1	rno-miR-301a-3p;
293061	Fam154b	1	0	1	-1	1	rno-miR-664-3p;
293112	Crebzf	1	0	1	-1	1	rno-miR-374-3p;
293129	Alg8	1	0	1	-1	1	rno-miR-129-5p;
293142	Spcs2	1	0	1	-1	1	rno-miR-142-5p;
293152	Art2b	1	0	1	-1	1	rno-miR-196c-5p;
293166	Insc	1	0	1	-1	1	rno-miR-31a-5p;
29339	Apcs	1	0	1	-1	1	rno-miR-182;
293448	Uqcrc2	1	0	1	-1	1	rno-miR-29a-5p;
293505	Cd2bp2	1	1	0	1	1	rno-miR-3593-5p;
293526	Ate1	1	0	1	-1	1	rno-miR-335;
293546	Gprc5b	1	0	1	-1	1	rno-miR-21-3p;
293551	Arl6ip1	1	0	1	-1	1	rno-miR-301a-3p;
293570	Fam175b	1	0	1	-1	1	rno-miR-140-5p;
29361	Sox10	1	1	0	1	1	rno-miR-3593-5p;
29362	Tef	3	1	2	-1	1	rno-miR-199a-5p;rno-miR-23a-5p;rno-miR-32-5p;
293627	Tspan4	1	0	1	-1	1	rno-miR-29b-3p;
293631	Brsk2	1	0	1	-1	1	rno-miR-21-3p;
29364	Cd47	1	0	1	-1	1	rno-miR-664-3p;
29366	Serpine2	1	0	1	-1	1	rno-miR-3120;
293692	Ehd1	1	0	1	-1	1	rno-miR-335;
293743	Ms4a14	1	0	1	-1	1	rno-miR-190b-5p;
293779	Glyat	1	0	1	-1	1	rno-miR-142-5p;
293820	Psat1	1	0	1	-1	1	rno-miR-31a-5p;
29388	Tnni1	1	0	1	-1	1	rno-miR-3120;
293897	Dkk1	1	0	1	-1	1	rno-miR-31a-5p;
29393	Col1a1	1	0	1	-1	1	rno-miR-29b-3p;
293935	Prrg3	1	0	1	-1	1	rno-miR-182;
293938	Bloc1s2	1	0	1	-1	1	rno-miR-140-5p;
293960	Zfand5	1	0	1	-1	1	rno-miR-96-5p;
294007	Pprc1	1	0	1	-1	1	rno-miR-582-3p;
294018	Taf5	1	0	1	-1	1	rno-miR-29b-3p;
294043	Sorcs3	1	0	1	-1	1	rno-miR-144-3p;
294074	Cep55	1	0	1	-1	1	rno-miR-540-3p;
294088	Pank1	1	0	1	-1	1	rno-miR-144-3p;
294091	Ifit2	1	0	1	-1	1	rno-miR-140-5p;
29428	Celf2	1	0	1	-1	1	rno-miR-144-3p;
294282	Rps18	1	0	1	-1	1	rno-miR-21-3p;
294283	Rgl2	1	0	1	-1	1	rno-miR-142-3p;
294299	Tead3	1	1	0	1	1	rno-miR-3593-5p;
29430	Hap1	1	0	1	-1	1	rno-miR-21-3p;
294307	Kctd20	1	0	1	-1	1	rno-miR-29b-3p;
294331	Ube2g2	1	0	1	-1	1	rno-miR-21-3p;
294343	Zfp280b	1	0	1	-1	1	rno-miR-182;
29437	Acta1	1	0	1	-1	1	rno-miR-155-5p;
294380	Lrrtm3	1	0	1	-1	1	rno-miR-29a-5p;
294400	Nus1	1	0	1	-1	1	rno-miR-301a-3p;
294421	Serinc1	1	0	1	-1	1	rno-miR-142-3p;
294430	Fam26f	1	0	1	-1	1	rno-miR-26b-3p;
29448	Rab7a	1	0	1	-1	1	rno-miR-21-3p;
294515	Foxo3	1	0	1	-1	1	rno-miR-182;
294518	Sesn1	1	0	1	-1	1	rno-miR-200b-3p;
29458	Neurod1	1	0	1	-1	1	rno-miR-190b-5p;
29464	Slc6a6	1	0	1	-1	1	rno-miR-31a-5p;
294667	RGD1310597	1	0	1	-1	1	rno-miR-148b-5p;
294698	Slc30a5	1	0	1	-1	1	rno-miR-140-5p;
294732	Actbl2	1	1	0	1	1	rno-miR-292-5p;
29476	Glg1	1	0	1	-1	1	rno-miR-125a-3p;
294790	Skp2	1	0	1	-1	1	rno-miR-200b-3p;
294797	Il7r	1	0	1	-1	1	rno-miR-203a-5p;
29480	Rgs4	1	0	1	-1	1	rno-miR-31a-5p;
294854	Dnah5	1	0	1	-1	1	rno-miR-664-3p;
294930	Nceh1	1	0	1	-1	1	rno-miR-18a-5p;
294961	Kcnmb2	1	0	1	-1	1	rno-miR-664-3p;
294978	RGD1307100	1	0	1	-1	1	rno-miR-32-5p;
295027	Pcdh18	1	0	1	-1	1	rno-miR-144-3p;
295053	Spg20	1	0	1	-1	1	rno-miR-301a-3p;
295061	Tm4sf1	1	1	0	1	1	rno-miR-292-5p;
29508	Nfya	1	0	1	-1	1	rno-miR-200b-3p;
295143	Etfdh	1	0	1	-1	1	rno-miR-142-5p;
29517	Sgk1	1	0	1	-1	1	rno-miR-29b-3p;
295171	Sh3d19	1	0	1	-1	1	rno-miR-301a-3p;
295252	Ube2q1	1	1	0	1	1	rno-miR-23a-5p;
29528	Vamp3	1	0	1	-1	1	rno-miR-182;
295327	Nhlh2	1	0	1	-1	1	rno-miR-96-5p;
295333	Dennd2c	1	0	1	-1	1	rno-miR-664-3p;
295382	Ntng1	1	0	1	-1	1	rno-miR-199a-5p;
295395	Rtcd1	1	0	1	-1	1	rno-miR-200b-3p;
295445	Dkk2	1	0	1	-1	1	rno-miR-125a-3p;
295457	Cisd2	1	0	1	-1	1	rno-miR-142-5p;
295475	Neurog2	1	0	1	-1	1	rno-miR-3586-3p;
295490	Emcn	1	0	1	-1	1	rno-miR-125a-3p;
295568	Hltf	1	0	1	-1	1	rno-miR-142-5p;
295620	Upp2	1	0	1	-1	1	rno-miR-155-5p;
29564	Dync1i1	1	0	1	-1	1	rno-miR-155-5p;
295647	Gca	1	0	1	-1	1	rno-miR-3120;
29588	Pou3f2	1	0	1	-1	1	rno-miR-582-3p;
295928	Slc39a13	1	0	1	-1	1	rno-miR-31a-3p;
29602	Ptgfrn	1	0	1	-1	1	rno-miR-18a-5p;
296137	Bub1	1	0	1	-1	1	rno-miR-664-3p;
296179	Fermt1	1	0	1	-1	1	rno-miR-148b-5p;
296182	Tmx4	1	0	1	-1	1	rno-miR-18a-5p;
29619	Btg2	1	0	1	-1	1	rno-miR-32-5p;
296207	RGD1566320	1	0	1	-1	1	rno-miR-142-5p;
296284	Kif3b	1	0	1	-1	1	rno-miR-148b-5p;
296293	Cbfa2t2	1	1	0	1	1	rno-miR-23a-5p;
296302	Eif2s2	1	0	1	-1	1	rno-miR-582-5p;
296304	Edem2	1	0	1	-1	1	rno-miR-452-3p;
296312	Aar2	1	0	1	-1	1	rno-miR-6334;
29641	Adam7	1	0	1	-1	1	rno-miR-664-3p;
29642	Slc38a2	1	0	1	-1	1	rno-miR-664-3p;
296467	Ythdf1	1	0	1	-1	1	rno-miR-129-5p;
296501	Hat1	1	0	1	-1	1	rno-miR-144-3p;
29657	Arntl	1	0	1	-1	1	rno-miR-142-3p;
296583	Nacc2	1	0	1	-1	1	rno-miR-144-3p;
296603	Vav2	1	0	1	-1	1	rno-miR-182;
296623	Fam73b	1	0	1	-1	1	rno-miR-301a-3p;
296624	Dolpp1	1	0	1	-1	1	rno-miR-29b-3p;
296653	Phf19	1	0	1	-1	1	rno-miR-18a-5p;
29670	Psma3	1	0	1	-1	1	rno-miR-29b-3p;
296710	Arpc5l	1	0	1	-1	1	rno-miR-335;
296753	Srpk2	1	0	1	-1	1	rno-miR-24-2-5p;
29682	Kcnq3	1	0	1	-1	1	rno-miR-21-3p;
29684	Klrc2	1	0	1	-1	1	rno-miR-335;
296884	Glcci1	1	0	1	-1	1	rno-miR-129-5p;
296911	ST7	1	0	1	-1	1	rno-miR-96-5p;
29694	Gabrr1	1	0	1	-1	1	rno-miR-301a-3p;
296969	Slc35b4	1	0	1	-1	1	rno-miR-125a-3p;
29705	Gabra1	1	0	1	-1	1	rno-miR-26b-3p;
297065	Zfp282	1	0	1	-1	1	rno-miR-29b-3p;
29713	Kcnj5	1	0	1	-1	1	rno-miR-6334;
29714	Ptprn2	1	0	1	-1	1	rno-miR-664-3p;
29715	Slc8a1	1	0	1	-1	1	rno-miR-125a-3p;
29716	Cacna1d	1	0	1	-1	1	rno-miR-148b-5p;
29719	Kcnj16	1	1	0	1	1	rno-miR-292-5p;
29722	Apbb1	1	0	1	-1	1	rno-miR-199a-5p;
297336	Usp39	1	0	1	-1	1	rno-miR-26b-3p;
297486	Ppp4r2	1	0	1	-1	1	rno-miR-200b-3p;
297498	Crbn	1	0	1	-1	1	rno-miR-29a-5p;
297523	Vgll4	1	0	1	-1	1	rno-miR-129-5p;
297525	Mkrn2	1	0	1	-1	1	rno-miR-31a-5p;
297595	Leprel2	1	0	1	-1	1	rno-miR-32-5p;
297728	Ergic2	1	0	1	-1	1	rno-miR-32-5p;
297768	Lactb2	1	0	1	-1	1	rno-miR-106b-5p;
297804	Plag1	1	0	1	-1	1	rno-miR-21-3p;
297822	Tp53inp1	1	0	1	-1	1	rno-miR-664-2-5p;
297865	Dsel	1	0	1	-1	1	rno-miR-301a-3p;
297890	Bsdc1	1	0	1	-1	1	rno-miR-32-5p;
297910	Slc26a7	1	0	1	-1	1	rno-miR-144-3p;
297968	Akirin2	1	0	1	-1	1	rno-miR-3120;
298017	Actl7a	1	0	1	-1	1	rno-miR-155-5p;
298069	Col15a1	1	0	1	-1	1	rno-miR-29b-3p;
298079	Aldh1b1	1	0	1	-1	1	rno-miR-664-2-5p;
298084	Zbtb5	1	0	1	-1	1	rno-miR-29b-3p;
298103	Atp6v1g1	1	0	1	-1	1	rno-miR-3586-3p;
298144	Kdm4c	1	0	1	-1	1	rno-miR-335;
298189	Bnc2	1	0	1	-1	1	rno-miR-125a-3p;
298280	Slc35d1	1	0	1	-1	1	rno-miR-182;
298309	Lrrc42	1	0	1	-1	1	rno-miR-31a-3p;
298370	Txndc12	1	0	1	-1	1	rno-miR-582-5p;
298376	Gpx7	1	0	1	-1	1	rno-miR-664-2-5p;
298384	RGD1559786	1	0	1	-1	1	rno-miR-129-5p;
298404	Arhgef39	1	0	1	-1	1	rno-miR-129-5p;
298441	Nasp	1	0	1	-1	1	rno-miR-24-2-5p;
298490	Ppcs	1	0	1	-1	1	rno-miR-32-5p;
298541	Dhdds	1	0	1	-1	1	rno-miR-664-2-5p;
298558	Zfp46	1	1	0	1	1	rno-miR-3593-5p;
298573	Eif4g3	1	0	1	-1	1	rno-miR-129-5p;
298584	Capzb	1	0	1	-1	1	rno-miR-129-5p;
298652	Ube4b	1	0	1	-1	1	rno-miR-129-5p;
298683	Vwa1	1	1	0	1	1	rno-miR-3593-5p;
298767	Dync2li1	1	0	1	-1	1	rno-miR-140-5p;
298782	Ttc27	1	1	0	1	1	rno-miR-139-3p;
298878	Osr1	1	0	1	-1	1	rno-miR-129-5p;
298884	Gen1	1	0	1	-1	1	rno-miR-183-5p;
298933	Rnaseh1	1	0	1	-1	1	rno-miR-144-3p;
299002	G2e3	1	0	1	-1	1	rno-miR-155-5p;
299052	Aldoart2	1	0	1	-1	1	rno-miR-31a-3p;
299117	Nin	1	0	1	-1	1	rno-miR-144-3p;
299194	Ptgr2	1	0	1	-1	1	rno-miR-140-5p;
299201	Dlst	1	0	1	-1	1	rno-miR-6334;
299261	Moap1	1	0	1	-1	1	rno-miR-29a-5p;
299488	Esyt2	1	0	1	-1	1	rno-miR-335;
299509	Myo1a	1	0	1	-1	1	rno-miR-540-3p;
299691	Cry1	1	0	1	-1	1	rno-miR-664-3p;
299714	Ano4	1	0	1	-1	1	rno-miR-190b-5p;
299730	Nedd1	1	0	1	-1	1	rno-miR-142-5p;
299738	Vezt	1	0	1	-1	1	rno-miR-182;
299809	Cct2	1	0	1	-1	1	rno-miR-29a-5p;
299811	Cpsf6	1	0	1	-1	1	rno-miR-374-3p;
299827	Tbk1	1	0	1	-1	1	rno-miR-200b-3p;
299830	Lrig3	1	0	1	-1	1	rno-miR-196c-5p;
299850	Dctn2	1	0	1	-1	1	rno-miR-540-3p;
299897	Trps1	1	0	1	-1	1	rno-miR-6334;
299909	Fam49b	1	0	1	-1	1	rno-miR-96-5p;
299920	Lrrc6	1	0	1	-1	1	rno-miR-129-5p;
299923	Ndrg1	1	0	1	-1	1	rno-miR-129-5p;
299971	Atp6v1c1	1	0	1	-1	1	rno-miR-29a-5p;
299996	Matn2	1	0	1	-1	1	rno-miR-199a-5p;
300051	Slc39a4	1	0	1	-1	1	rno-miR-129-5p;
300066	Gga1	1	1	0	1	1	rno-miR-3593-5p;
300067	Sh3bp1	1	0	1	-1	1	rno-miR-31a-5p;
300120	Fam118a	1	0	1	-1	1	rno-miR-182;
300129	Cerk	1	1	0	1	1	rno-miR-292-5p;
300289	Amot	1	0	1	-1	1	rno-miR-582-3p;
300463	Herpud2	1	0	1	-1	1	rno-miR-32-5p;
300472	Vps26b	1	0	1	-1	1	rno-miR-182;
300663	Ccdc153	1	0	1	-1	1	rno-miR-29a-5p;
300719	Cib2	1	0	1	-1	1	rno-miR-129-5p;
300733	Tspan3	1	0	1	-1	1	rno-miR-144-3p;
300751	RGD1311874	1	0	1	-1	1	rno-miR-582-3p;
300786	Clpx	1	0	1	-1	1	rno-miR-466c-5p;
300797	Fam96a	1	0	1	-1	1	rno-miR-582-5p;
300822	Tex9	1	0	1	-1	1	rno-miR-21-3p;
300838	Tmod3	1	0	1	-1	1	rno-miR-200b-3p;
300839	Lysmd2	1	0	1	-1	1	rno-miR-3120;
300860	Senp6	1	0	1	-1	1	rno-miR-31a-3p;
300870	Fam46a	1	0	1	-1	1	rno-miR-148b-5p;
300967	Tmem108	1	0	1	-1	1	rno-miR-3120;
300980	Dusp7	1	0	1	-1	1	rno-miR-31a-5p;
300990	RGD1307461	1	0	1	-1	1	rno-miR-155-5p;
301012	Col7a1	1	0	1	-1	1	rno-miR-29b-3p;
301013	Shisa5	1	0	1	-1	1	rno-miR-664-3p;
301076	Zfp445	1	0	1	-1	1	rno-miR-26b-3p;
301083	RGD1566368	1	0	1	-1	1	rno-miR-26b-3p;
301086	Xcr1	1	0	1	-1	1	rno-miR-374-3p;
301164	Pcaf	1	0	1	-1	1	rno-miR-32-5p;
301235	Gltscr1l	1	0	1	-1	1	rno-miR-26b-3p;
301261	Enpp4	1	0	1	-1	1	rno-miR-301a-3p;
301265	Pla2g7	1	0	1	-1	1	rno-miR-29a-5p;
301289	Il17a	1	0	1	-1	1	rno-miR-664-3p;
301334	Arhgef4	1	0	1	-1	1	rno-miR-199a-5p;
301337	Plekhb2	3	1	2	-1	1	rno-miR-292-5p;rno-miR-31a-3p;rno-miR-32-5p;
301361	Lonrf2	1	0	1	-1	1	rno-miR-182;
301442	Sumo1	1	0	1	-1	1	rno-miR-872-3p;
301561	Nyap2	1	0	1	-1	1	rno-miR-3120;
301579	Armc9	1	0	1	-1	1	rno-miR-664-2-5p;
301634	Fam174a	1	0	1	-1	1	rno-miR-142-5p;
301887	Cdh12	1	0	1	-1	1	rno-miR-190b-5p;
302325	Satl1	1	0	1	-1	1	rno-miR-125a-3p;
302327	Zfp711	1	0	1	-1	1	rno-miR-200b-3p;
302396	RGD1561931	1	0	1	-1	1	rno-miR-148b-5p;
302424	Eda	1	0	1	-1	1	rno-miR-301a-3p;
302473	Slitrk4	1	0	1	-1	1	rno-miR-182;
302562	Plp2	1	0	1	-1	1	rno-miR-664-2-5p;
302593	Tceal1	1	0	1	-1	1	rno-miR-148b-5p;
302642	Sat1	1	0	1	-1	1	rno-miR-199a-5p;
302671	Ap1s2	1	0	1	-1	1	rno-miR-200b-3p;
302680	Txlng	1	0	1	-1	1	rno-miR-140-5p;
302711	Tbl1x	1	0	1	-1	1	rno-miR-96-5p;
302744	Mageb2	1	0	1	-1	1	rno-miR-3120;
302808	Zdhhc9	1	0	1	-1	1	rno-miR-129-5p;
302810	Bcorl1	1	0	1	-1	1	rno-miR-374-3p;
302863	Slc9a6	1	0	1	-1	1	rno-miR-196c-5p;
302913	RGD1309748	1	0	1	-1	1	rno-miR-29b-3p;
302920	Rbfox1	1	0	1	-1	1	rno-miR-200b-3p;
302965	Tnfrsf12a	1	0	1	-1	1	rno-miR-148b-5p;
302993	Sox8	1	0	1	-1	1	rno-miR-540-3p;
303039	Wwc1	1	0	1	-1	1	rno-miR-155-5p;
303059	Ccnjl	1	0	1	-1	1	rno-miR-32-5p;
303068	Adam19	1	1	0	1	1	rno-miR-23a-5p;
303088	Trim41	1	0	1	-1	1	rno-miR-3586-3p;
303100	Mgat4b	1	0	1	-1	1	rno-miR-142-5p;
303122	RGD1310352	1	0	1	-1	1	rno-miR-29b-3p;
303206	Ulk2	1	0	1	-1	1	rno-miR-301a-3p;
303272	Pipox	1	0	1	-1	1	rno-miR-140-5p;
303285	Traf4	1	0	1	-1	1	rno-miR-29b-3p;
303298	Rap1gap2	1	0	1	-1	1	rno-miR-96-5p;
303306	Srr	1	0	1	-1	1	rno-miR-144-3p;
303311	Rtn4rl1	1	0	1	-1	1	rno-miR-664-2-5p;
303321	Fam58b	1	0	1	-1	1	rno-miR-148b-5p;
303332	Tmem199	1	0	1	-1	1	rno-miR-148b-5p;
303336	Wsb1	1	0	1	-1	1	rno-miR-190b-5p;
303337	Rab11fip4	1	0	1	-1	1	rno-miR-27b-5p;
303351	Rhot1	1	0	1	-1	1	rno-miR-664-3p;
303396	Appbp2	1	0	1	-1	1	rno-miR-144-3p;
303469	Dlx4	1	0	1	-1	1	rno-miR-31a-5p;
303478	Ube2z	1	0	1	-1	1	rno-miR-32-5p;
303504	Mllt6	1	0	1	-1	1	rno-miR-301a-3p;
303515	Rapgefl1	1	0	1	-1	1	rno-miR-29b-3p;
303536	Dnajc7	1	0	1	-1	1	rno-miR-142-5p;
303563	Nags	1	1	0	1	1	rno-miR-3593-5p;
303567	Tmub2	1	0	1	-1	1	rno-miR-129-5p;
303584	Plekhm1	1	0	1	-1	1	rno-miR-96-5p;
303602	Dcaf7	1	0	1	-1	1	rno-miR-27b-5p;
303604	Map3k3	1	0	1	-1	1	rno-miR-96-5p;
303606	Ccdc47	1	0	1	-1	1	rno-miR-196c-5p;
303614	Smurf2	1	0	1	-1	1	rno-miR-21-3p;
303653	Cdc42ep4	1	0	1	-1	1	rno-miR-129-5p;
303659	Kif19	1	0	1	-1	1	rno-miR-182;
303670	Tmem104	1	1	0	1	1	rno-miR-3593-5p;
303730	Cbx2	1	0	1	-1	1	rno-miR-664-2-5p;
303734	Tbc1d16	1	0	1	-1	1	rno-miR-664-2-5p;
303740	Slc38a10	1	1	0	1	1	rno-miR-3593-5p;
303796	Zdhhc8	1	0	1	-1	1	rno-miR-335;
303801	Lamp3	1	0	1	-1	1	rno-miR-664-3p;
303828	Etv5	1	0	1	-1	1	rno-miR-129-5p;
303831	Eif4a2	1	0	1	-1	1	rno-miR-335;
303888	Osbpl11	1	0	1	-1	1	rno-miR-200b-3p;
303902	Dirc2	1	0	1	-1	1	rno-miR-142-3p;
303963	Dzip3	1	0	1	-1	1	rno-miR-148b-5p;
304010	Zbtb11	1	0	1	-1	1	rno-miR-21-3p;
304021	Col8a1	1	0	1	-1	1	rno-miR-29b-3p;
304092	Son	1	0	1	-1	1	rno-miR-144-3p;
304104	Urb1	1	0	1	-1	1	rno-miR-3120;
304109	Tiam1	1	0	1	-1	1	rno-miR-142-5p;
304124	Cldn8	1	0	1	-1	1	rno-miR-15b-3p;
304181	Tssk2	1	0	1	-1	1	rno-miR-140-5p;
304218	Pds5b	1	0	1	-1	1	rno-miR-142-5p;
304280	Tmem130	1	0	1	-1	1	rno-miR-6327;
304301	Mmd2	1	0	1	-1	1	rno-miR-200b-3p;
304302	Tnrc18	1	0	1	-1	1	rno-miR-142-3p;
304315	Ttyh3	1	0	1	-1	1	rno-miR-96-5p;
304332	Heatr2	1	0	1	-1	1	rno-miR-199a-5p;
304429	Psph	1	0	1	-1	1	rno-miR-129-5p;
304458	Tmem132b	1	0	1	-1	1	rno-miR-125a-3p;
304474	Pitpnm2	1	0	1	-1	1	rno-miR-32-5p;
304479	Mlxip	3	1	2	-1	1	rno-miR-125a-3p;rno-miR-142-3p;rno-miR-23a-5p;
304488	Pptc7	1	0	1	-1	1	rno-miR-190b-5p;
304508	Oas1d	1	0	1	-1	1	rno-miR-125a-3p;
304546	Git2	1	0	1	-1	1	rno-miR-200b-3p;
304577	Ung	1	0	1	-1	1	rno-miR-21-3p;
304592	Orai2	1	1	0	1	1	rno-miR-3593-5p;
304645	Tbc1d9	1	0	1	-1	1	rno-miR-3120;
304646	RGD1310572	1	0	1	-1	1	rno-miR-196c-5p;
304670	Tnpo2	1	0	1	-1	1	rno-miR-148b-5p;
304719	Ercc4	1	0	1	-1	1	rno-miR-31a-3p;
304721	Pdxdc1	1	0	1	-1	1	rno-miR-142-3p;
304733	Epb4.1l5	1	0	1	-1	1	rno-miR-190b-5p;
304740	Clasp1	3	1	2	-1	1	rno-miR-148b-5p;rno-miR-200b-3p;rno-miR-3593-5p;
304741	Tfcp2l1	1	0	1	-1	1	rno-miR-301a-3p;
304822	Pkp1	1	0	1	-1	1	rno-miR-664-2-5p;
304860	Npl	1	0	1	-1	1	rno-miR-872-3p;
304917	Serpinc1	1	0	1	-1	1	rno-miR-18a-5p;
304920	Klhl20	1	0	1	-1	1	rno-miR-18a-5p;
304941	Pogk	1	0	1	-1	1	rno-miR-31a-3p;
304947	Pbx1	1	0	1	-1	1	rno-miR-196c-5p;
305066	Prox1	1	0	1	-1	1	rno-miR-21-3p;
305070	Tmem206	1	0	1	-1	1	rno-miR-27b-5p;
305076	Diexf	1	0	1	-1	1	rno-miR-129-5p;
305078	Lamb3	1	0	1	-1	1	rno-miR-6334;
305083	Zfp281	1	0	1	-1	1	rno-miR-129-5p;
305105	Fbxo28	1	0	1	-1	1	rno-miR-335;
305131	Lrrc8d	1	1	0	1	1	rno-miR-292-5p;
305166	Agpat9	1	0	1	-1	1	rno-miR-129-5p;
305203	Paqr3	1	0	1	-1	1	rno-miR-26b-3p;
305230	Shroom3	1	1	0	1	1	rno-miR-292-5p;
305256	Grsf1	1	0	1	-1	1	rno-miR-142-5p;
305268	Uba6	1	0	1	-1	1	rno-miR-200b-3p;
305287	Exoc1	1	0	1	-1	1	rno-miR-3586-3p;
305288	Cep135	1	0	1	-1	1	rno-miR-29a-5p;
305310	Slain2	1	0	1	-1	1	rno-miR-96-5p;
305311	Txk	1	0	1	-1	1	rno-miR-31a-5p;
305332	Limch1	1	0	1	-1	1	rno-miR-144-3p;
305339	Nsun7	1	0	1	-1	1	rno-miR-148b-5p;
305340	Rbm47	1	0	1	-1	1	rno-miR-190b-5p;
305342	N4bp2	1	0	1	-1	1	rno-miR-3120;
305391	Med28	1	0	1	-1	1	rno-miR-142-5p;
305434	Jakmip1	1	0	1	-1	1	rno-miR-301a-3p;
305451	Tnip2	1	0	1	-1	1	rno-miR-144-3p;
305452	Fam193a	1	1	0	1	1	rno-miR-3593-5p;
305457	Letm1	1	0	1	-1	1	rno-miR-29a-5p;
305467	Sfi1	1	0	1	-1	1	rno-miR-664-3p;
305471	Patz1	1	0	1	-1	1	rno-miR-3120;
305472	Pik3ip1	1	0	1	-1	1	rno-miR-199a-5p;
305475	Osbp2	1	0	1	-1	1	rno-miR-31a-5p;
305479	Sf3a1	1	0	1	-1	1	rno-miR-3120;
305482	Mtmr3	1	0	1	-1	1	rno-miR-106b-5p;
305506	Eif6	1	0	1	-1	1	rno-miR-125a-3p;
305544	Aftph	1	0	1	-1	1	rno-miR-199a-5p;
305556	Ehbp1	1	0	1	-1	1	rno-miR-31a-3p;
305571	B3gnt2	1	0	1	-1	1	rno-miR-31a-5p;
305581	Pex13	1	0	1	-1	1	rno-miR-26b-3p;
305583	Pus10	1	0	1	-1	1	rno-miR-129-5p;
305586	Papolg	1	1	0	1	1	rno-miR-3593-5p;
305687	Zfp503	1	0	1	-1	1	rno-miR-142-5p;
305714	Thoc7	1	0	1	-1	1	rno-miR-29a-5p;
305861	Mudeng	1	0	1	-1	1	rno-miR-106b-5p;
305923	Zdhhc20	1	0	1	-1	1	rno-miR-21-3p;
306007	Ccar2	1	0	1	-1	1	rno-miR-31a-5p;
306009	Slc39a14	1	0	1	-1	1	rno-miR-3120;
306012	Polr3d	1	0	1	-1	1	rno-miR-129-5p;
306022	Fndc3a	1	0	1	-1	1	rno-miR-144-3p;
306030	Med4	1	0	1	-1	1	rno-miR-144-3p;
306102	Bora	1	0	1	-1	1	rno-miR-129-5p;
306104	Pibf1	1	0	1	-1	1	rno-miR-142-5p;
306141	Spry2	1	0	1	-1	1	rno-miR-183-5p;
306182	Ipo5	1	0	1	-1	1	rno-miR-29a-5p;
306183	Farp1	1	0	1	-1	1	rno-miR-96-5p;
306197	Tm9sf2	1	1	0	1	1	rno-miR-3593-5p;
306254	Pbrm1	1	0	1	-1	1	rno-miR-466c-5p;
306278	Lrrc18	1	0	1	-1	1	rno-miR-142-5p;
306281	Ptpn20b	1	0	1	-1	1	rno-miR-129-5p;
306328	Med26	1	0	1	-1	1	rno-miR-664-2-5p;
306332	Ap1m1	1	0	1	-1	1	rno-miR-129-5p;
306347	Ell	1	0	1	-1	1	rno-miR-182;
306404	Spock3	1	0	1	-1	1	rno-miR-148b-5p;
306451	Tenm3	1	0	1	-1	1	rno-miR-155-5p;
306504	RGD1304810	1	0	1	-1	1	rno-miR-200b-3p;
306505	Lonrf1	1	0	1	-1	1	rno-miR-301a-3p;
306547	Thap1	1	0	1	-1	1	rno-miR-144-3p;
306571	Kat6a	1	0	1	-1	1	rno-miR-144-3p;
306600	Atp11a	1	0	1	-1	1	rno-miR-301a-3p;
306628	Col4a2	1	0	1	-1	1	rno-miR-29b-3p;
306647	Champ1	1	0	1	-1	1	rno-miR-182;
306657	Irx2	1	0	1	-1	1	rno-miR-3586-3p;
306672	Papd7	1	0	1	-1	1	rno-miR-32-5p;
306765	Zfp346	1	0	1	-1	1	rno-miR-29b-3p;
306792	S1pr3	1	0	1	-1	1	rno-miR-142-3p;
306817	Dek	1	0	1	-1	1	rno-miR-582-3p;
306819	Kdm1b	1	1	0	1	1	rno-miR-668;
306868	Bloc1s5	1	0	1	-1	1	rno-miR-3120;
306873	Rreb1	3	1	2	-1	1	rno-miR-155-5p;rno-miR-3593-5p;rno-miR-664-3p;
306929	Prl7a4	1	0	1	-1	1	rno-miR-664-3p;
306941	Lrrc16a	1	0	1	-1	1	rno-miR-29b-3p;
306974	Zfp192	1	0	1	-1	1	rno-miR-335;
306998	Cdk13	1	0	1	-1	1	rno-miR-21-3p;
307067	Dip2c	1	0	1	-1	1	rno-miR-148b-5p;
307148	Nsun6	1	0	1	-1	1	rno-miR-200b-3p;
307171	Apbb1ip	1	0	1	-1	1	rno-miR-142-5p;
307251	Rnf165	3	1	2	-1	1	rno-miR-129-5p;rno-miR-142-5p;rno-miR-3593-5p;
307288	Gramd3	1	0	1	-1	1	rno-miR-32-5p;
307376	Onecut2	3	1	2	-1	1	rno-miR-29a-5p;rno-miR-3593-5p;rno-miR-452-3p;
307412	RGD1305184	1	0	1	-1	1	rno-miR-142-3p;
307428	Tnfaip8	1	0	1	-1	1	rno-miR-3120;
307474	Tcerg1	1	0	1	-1	1	rno-miR-203a-5p;
307479	Jakmip2	1	0	1	-1	1	rno-miR-125a-3p;
307483	Diaph1	1	1	0	1	1	rno-miR-3593-5p;
307498	Pura	1	0	1	-1	1	rno-miR-144-3p;
307556	Ccdc178	1	0	1	-1	1	rno-miR-125a-3p;
307641	Csnk2a2	1	0	1	-1	1	rno-miR-29a-5p;
307642	Gtl3	1	0	1	-1	1	rno-miR-664-3p;
307644	Kifc3	1	0	1	-1	1	rno-miR-148b-5p;
307839	Zfp612	1	0	1	-1	1	rno-miR-664-3p;
307905	Usp10	1	0	1	-1	1	rno-miR-664-3p;
307913	Gse1	1	0	1	-1	1	rno-miR-3120;
307916	Jph3	1	1	0	1	1	rno-miR-3593-5p;
307992	Atrnl1	1	0	1	-1	1	rno-miR-582-5p;
308000	Pdzd8	1	0	1	-1	1	rno-miR-182;
308051	Rnf146	1	0	1	-1	1	rno-miR-142-5p;
308100	Acat2	1	0	1	-1	1	rno-miR-129-5p;
308126	Zbtb2	1	0	1	-1	1	rno-miR-29a-5p;
308129	Iyd	1	0	1	-1	1	rno-miR-142-3p;
308140	Tfb1m	1	0	1	-1	1	rno-miR-540-3p;
308178	Vps37c	1	0	1	-1	1	rno-miR-199a-5p;
308267	Tab2	1	0	1	-1	1	rno-miR-155-5p;
308339	Zfp579	1	0	1	-1	1	rno-miR-199a-5p;
308362	Zfp110	1	1	0	1	1	rno-miR-668;
308398	Ppp1r37	1	0	1	-1	1	rno-miR-32-5p;
308435	Cic	1	0	1	-1	1	rno-miR-32-5p;
308449	Hipk4	1	0	1	-1	1	rno-miR-29a-5p;
308463	Map3k10	1	0	1	-1	1	rno-miR-155-5p;
308508	Uba2	1	0	1	-1	1	rno-miR-144-3p;
308516	Rhpn2	1	0	1	-1	1	rno-miR-32-5p;
308519	Dpy19l3	1	0	1	-1	1	rno-miR-31a-5p;
308568	Fv1	1	0	1	-1	1	rno-miR-142-5p;
308572	Myh14	1	0	1	-1	1	rno-miR-106b-5p;
308589	Sphk2	1	0	1	-1	1	rno-miR-301a-3p;
308607	E2f8	1	0	1	-1	1	rno-miR-144-3p;
308787	Adamtsl3	1	0	1	-1	1	rno-miR-32-5p;
308789	Eftud1	1	0	1	-1	1	rno-miR-664-3p;
308790	Mex3b	1	0	1	-1	1	rno-miR-29b-3p;
308796	Mesdc2	1	0	1	-1	1	rno-miR-148b-5p;
308797	RGD1305254	1	0	1	-1	1	rno-miR-203a-5p;
308807	Prss23	1	0	1	-1	1	rno-miR-31a-5p;
308821	Rab30	1	0	1	-1	1	rno-miR-29b-3p;
308831	Tenm4	1	0	1	-1	1	rno-miR-31a-5p;
308843	Tsku	1	0	1	-1	1	rno-miR-96-5p;
308864	Fchsd2	1	0	1	-1	1	rno-miR-18a-5p;
308894	RGD1309847	1	0	1	-1	1	rno-miR-96-5p;
308896	Usp47	1	0	1	-1	1	rno-miR-21-3p;
308906	Trim5	1	0	1	-1	1	rno-miR-140-5p;
308912	Dchs1	1	1	0	1	1	rno-miR-3593-5p;
308939	Ipo7	1	0	1	-1	1	rno-miR-3120;
308942	Dennd5a	1	0	1	-1	1	rno-miR-200b-3p;
308971	Tnrc6a	1	0	1	-1	1	rno-miR-144-3p;
308988	Sez6l2	1	0	1	-1	1	rno-miR-182;
308990	LOC308990	1	0	1	-1	1	rno-miR-142-5p;
309025	Tacc2	1	0	1	-1	1	rno-miR-32-5p;
309053	RGD1307235	1	0	1	-1	1	rno-miR-3120;
309081	Dock1	1	0	1	-1	1	rno-miR-96-5p;
309168	Map3k11	1	0	1	-1	1	rno-miR-199a-5p;
309255	Mtmr10	1	0	1	-1	1	rno-miR-142-5p;
309262	Nsdhl	1	0	1	-1	1	rno-miR-29a-5p;
309288	Rorb	1	0	1	-1	1	rno-miR-199a-5p;
309307	RGD1311595	1	0	1	-1	1	rno-miR-3120;
309331	Uhrf2	1	0	1	-1	1	rno-miR-582-5p;
309380	Loxl4	1	0	1	-1	1	rno-miR-29b-3p;
309407	Trpm3	1	0	1	-1	1	rno-miR-125a-3p;
309429	Kank1	1	0	1	-1	1	rno-miR-31a-5p;
309446	Hps6	1	0	1	-1	1	rno-miR-32-5p;
309456	Wbp1l	1	0	1	-1	1	rno-miR-155-5p;
309467	Ccdc147	1	0	1	-1	1	rno-miR-129-5p;
309513	Ppp1r3c	1	0	1	-1	1	rno-miR-21-3p;
309525	Slc16a12	1	0	1	-1	1	rno-miR-144-3p;
309526	Ifit3	1	0	1	-1	1	rno-miR-6334;
309544	Rbm20	1	0	1	-1	1	rno-miR-96-5p;
309557	Epb41l2	1	0	1	-1	1	rno-miR-140-5p;
309627	RT1-A3	1	1	0	1	1	rno-miR-668;
309651	Ppil1	1	0	1	-1	1	rno-miR-182;
309678	Trappc10	1	0	1	-1	1	rno-miR-18a-5p;
309773	Dcbld1	1	0	1	-1	1	rno-miR-32-5p;
309925	Fam81b	1	0	1	-1	1	rno-miR-6327;
309928	Mctp1	1	0	1	-1	1	rno-miR-301a-3p;
309969	Ap3b1	1	0	1	-1	1	rno-miR-129-5p;
310005	Aggf1	1	0	1	-1	1	rno-miR-148b-5p;
310074	Depdc1b	1	0	1	-1	1	rno-miR-21-3p;
310207	Sema5a	1	0	1	-1	1	rno-miR-155-5p;
310250	Zfhx4	1	0	1	-1	1	rno-miR-96-5p;
310256	Lrrc31	1	0	1	-1	1	rno-miR-15b-3p;
310306	Usp13	1	0	1	-1	1	rno-miR-182;
310314	Ttc14	1	0	1	-1	1	rno-miR-200b-3p;
310315	Ccdc39	1	0	1	-1	1	rno-miR-199a-5p;
310324	Dcun1d1	1	0	1	-1	1	rno-miR-182;
310375	Zfp131	1	0	1	-1	1	rno-miR-664-3p;
310378	Nnt	1	0	1	-1	1	rno-miR-335;
310399	Naa15	1	0	1	-1	1	rno-miR-31a-5p;
310416	Nhlrc3	1	0	1	-1	1	rno-miR-32-5p;
310417	Proser1	1	0	1	-1	1	rno-miR-29b-3p;
310483	Mlf1	1	0	1	-1	1	rno-miR-29b-3p;
310508	B3galnt1	1	0	1	-1	1	rno-miR-200b-3p;
310533	Rapgef2	1	0	1	-1	1	rno-miR-200b-3p;
310588	Tchh	1	1	0	1	1	rno-miR-292-5p;
310638	Ash1l	1	0	1	-1	1	rno-miR-31a-5p;
310682	Pex11b	1	1	0	1	1	rno-miR-23a-5p;
310720	Wdr3	1	0	1	-1	1	rno-miR-140-5p;
310756	Mov10	1	0	1	-1	1	rno-miR-664-2-5p;
310760	Cttnbp2nl	1	0	1	-1	1	rno-miR-21-3p;
310781	Atxn7l2	1	0	1	-1	1	rno-miR-142-5p;
310785	Wdr47	1	0	1	-1	1	rno-miR-301a-3p;
310791	Slc25a24	1	0	1	-1	1	rno-miR-142-5p;
310815	Snx7	1	0	1	-1	1	rno-miR-183-5p;
310820	Ptbp2	1	0	1	-1	1	rno-miR-21-3p;
310846	Tram1l1	1	0	1	-1	1	rno-miR-200b-3p;
310848	Cyp2u1	1	0	1	-1	1	rno-miR-301a-3p;
310903	Adh6	1	0	1	-1	1	rno-miR-31a-5p;
310909	Rap1gds1	1	0	1	-1	1	rno-miR-29b-3p;
310960	Usp33	1	0	1	-1	1	rno-miR-301a-3p;
310982	Ttll7	1	0	1	-1	1	rno-miR-21-3p;
311071	Zeb2	1	0	1	-1	1	rno-miR-200b-3p;
311078	Psmd14	1	0	1	-1	1	rno-miR-29a-5p;
311130	Prkra	1	0	1	-1	1	rno-miR-29b-3p;
311137	Zfp385b	1	0	1	-1	1	rno-miR-196c-5p;
311146	Ssfa2	1	0	1	-1	1	rno-miR-32-5p;
311163	Ctnnd1	1	0	1	-1	1	rno-miR-96-5p;
311182	Nup160	1	0	1	-1	1	rno-miR-15b-3p;
311183	Fnbp4	1	0	1	-1	1	rno-miR-540-3p;
311224	Ttc17	1	0	1	-1	1	rno-miR-582-3p;
311338	Rpap1	1	0	1	-1	1	rno-miR-26b-3p;
311346	Lrrc57	1	0	1	-1	1	rno-miR-129-5p;
311361	Wdr76	1	0	1	-1	1	rno-miR-199a-5p;
311362	Frmd5	1	0	1	-1	1	rno-miR-96-5p;
311368	Ctdspl2	1	0	1	-1	1	rno-miR-129-5p;
311374	Duoxa1	1	0	1	-1	1	rno-miR-129-5p;
311450	Pak7	1	0	1	-1	1	rno-miR-664-3p;
311462	Btbd3	1	0	1	-1	1	rno-miR-664-3p;
311530	Nanp	1	0	1	-1	1	rno-miR-29b-3p;
311569	Acss2	1	0	1	-1	1	rno-miR-374-3p;
311591	Rprd1b	1	0	1	-1	1	rno-miR-21-3p;
311598	Fam83d	1	0	1	-1	1	rno-miR-29a-5p;
311607	Chd6	1	0	1	-1	1	rno-miR-21-3p;
311613	L3mbtl1	1	0	1	-1	1	rno-miR-18a-5p;
311671	Npepl1	1	0	1	-1	1	rno-miR-301a-3p;
311730	Gpr155	1	0	1	-1	1	rno-miR-3586-3p;
311854	Tor1b	1	0	1	-1	1	rno-miR-21-3p;
311856	Usp20	1	0	1	-1	1	rno-miR-6334;
311857	Gpr107	1	1	0	1	1	rno-miR-292-5p;
[truncated: 1,008 more rows]
